# Supplementary material for: Proteomic and Transcriptomic Profiling Identifies Early Developmentally Regulated Proteins in Dictyostelium Discoideum
Source: Cells. 2019 Oct 1;8(10):1187. doi: 10.3390/cells8101187 (PMC6830349; doi:10.3390/cells8101187)
Supplement: Supplementary file 1 [file cells-08-01187-s001.zip › Table S1.xlsx]

## Sheet: 108 AX2 dev vs veg Positive
Annotation Cluster	UniProt ID	DDB ID	p.val Adj.	Entry name	Status	Protein names	Gene names	Length
2	Q1ZXH5	DDB0233185	1.91986231429915e-05	Q1ZXH5_DICDI	unreviewed	Calcium-binding EF-hand domain-containing protein	DDB_G0279681	157
2	P54653	DDB0191196	3.73167819271517e-05	CBP2_DICDI	reviewed	Calcium-binding protein 2	cbp2 cbpC DDB_G0267456	168
2	Q54RF4	DDB0219925	6.80780436108433e-06	CBP4A_DICDI	reviewed	Calcium-binding protein 4a	cbpD1 DDB_G0283153	162
2	Q869S9	DDB0185183	6.99366304737489e-05	CBPE_DICDI	reviewed	Calcium-binding protein E (Calcium-binding protein 5)	cbpE cbp5 DDB_G0274099	180
2	Q54QU0	DDB0235288	0.00112536652934484	CBPFL_DICDI	reviewed	Calcium-binding protein F-like (Calcium-binding protein 12)	cbp12 DDB_G0283645	171
2	Q54QT8	DDB0191382	0.000693839159708204	CBPG_DICDI	reviewed	Calcium-binding protein G (Calcium-binding protein 7)	cbpG cpb7 DDB_G0283609	169
2	Q966R0	DDB0185027	0.000641613366157231	CBPI_DICDI	reviewed	Calcium-binding protein I (Calcium-binding protein 9)	cbpI cbp9 DDB_G0272827	163
	O97113	DDB0191303	0.000543304089920196	CAD2_DICDI	reviewed	Putative calcium-dependent cell adhesion molecule 2 (CAD-2) (DdCAD-2)	cad2 DDB_G0275439	201
1	Q03100	DDB0214814	6.99366304737489e-05	CYAA_DICDI	reviewed	Adenylate cyclase, aggregation specific (EC 4.6.1.1) (ATP pyrophosphate-lyase) (Adenylyl cyclase)	acaA aca DDB_G0281545	1407
	P11872	DDB0185115	3.73167819271517e-05	M3R_DICDI	reviewed	cAMP-regulated M3R protein (Proteasomal alpha-subunit 7-1)	prtB M3R DDB_G0271666	513
1	P12019	DDB0219974	0.00344498511352715	PDE1_DICDI	reviewed	cAMP/cGMP-dependent 3',5'-cAMP/cGMP phosphodiesterase A (PDEase A) (EC 3.1.4.35) (EC 3.1.4.53) (3',5'-cyclic-nucleotide phosphodiesterase) (3':5'-CNP) (Phosphodiesterase 1) (DdPDE1) (cAMP/cGMP-dependent 3',5'-cAMP/cGMP phosphodiesterase 1)	pdsA pde1 pdeA DDB_G0285995	452
1	P13773	DDB0238333	0.0218843678246115	CAR1_DICDI	reviewed	Cyclic AMP receptor 1 (cAMP receptor 1)	carA-1 car1 DDB_G0273397; carA-2 car1 DDB_G0273533	392
1	P42525	DDB0201635	0.0285203022547103	ERK1_DICDI	reviewed	Extracellular signal-regulated kinase 1 (ERK1) (EC 2.7.11.24) (MAP kinase 1)	erkA erk1 DDB_G0286353	529
1	Q54QB1	DDB0191457	0.00069755194839876	ERK2_DICDI	reviewed	Extracellular signal-regulated kinase 2 (ERK2) (EC 2.7.11.24) (Defective in aggregation protein C) (MAP kinase 2)	erkB dagC erk2 DDB_G0283903	369
1	P16051	DDB0191327	0.00344498511352715	GPA2_DICDI	reviewed	Guanine nucleotide-binding protein alpha-2 subunit (G alpha-2)	gpaB DDB_G0276267	357
	P34046	DDB0219991	0.00872721401253192	GPA8_DICDI	reviewed	Guanine nucleotide-binding protein alpha-8 subunit (G alpha-8)	gpaH DDB_G0284469	403
6	O60952	DDB0214939	0.00105714475229602	LIME_DICDI	reviewed	LIM domain-containing protein E (DdLim)	limE crp DDB_G0279415	199
1	O77203	DDB0185055	0.00609180538393215	PIAA_DICDI	reviewed	Protein pianissimo A (Developmental gene 1117 protein) (Protein pianissimo) (Target of rapamycin complex 2 subunit piaA) (TORC2 subunit piaA)	piaA amiA DG1117 pia DDB_G0277399	1148
1	Q54PQ4	DDB0191187	0.0374406787825778	GEFA_DICDI	reviewed	Ras guanine nucleotide exchange factor A (Aimless) (RasGEF domain-containing protein A)	gefA aleA rasGEFA DDB_G0284329	605
	Q8T2I8	DDB0229896	0.0285203022547103	SEPA_DICDI	reviewed	Serine/threonine-protein kinase sepA (EC 2.7.11.1) (Septase A)	sepA DDB_G0276465	1167
	O96624	DDB0201632	0.00155498908901256	ARPC3_DICDI	reviewed	Actin-related protein 2/3 complex subunit 3 (Arp2/3 complex 21 kDa subunit) (p21-ARC)	arcC Arc18 arpF DDB_G0292804	174
	Q55DU3	DDB0231649	0.00554765548195673	ACTOA_DICDI	reviewed	Actobindin-A	abnA DDB_G0270884	92
	Q55DU1	DDB0231662	0.0002818285	ACTOB_DICDI	reviewed	Actobindin-B/C	abnB DDB_G0269518; abnC DDB_G0269520	90
1	P08796	DDB0191156	0.000893359965146482	CSA_DICDI	reviewed	Contact site A protein (CSA) (Cell adhesion molecule gp80) (Membrane-associated glycoprotein gp80)	csaA DDB_G0289073	514
	Q558X5	DDB0220655	0.000306991432879931	CSBC_DICDI	reviewed	Contact site B protein C	csbC DDB_G0272756	101
1	P27133	DDB0191115	0.000960876161389438	COROA_DICDI	reviewed	Coronin-A (Coronin) (p55)	corA DDB_G0267382	445
	P21837	DDB0191254	0.0032432058494773	CRYS_DICDI	reviewed	Crystal protein	cryS DDB_G0285419	550
	P54660	DDB0215380	0.0103505334484521	PONA_DICDI	reviewed	Ponticulin	ponA DDB_G0293522	143
	P26199	DDB0191178	0.00947814761292759	PROF1_DICDI	reviewed	Profilin-1 (Profilin I)	proA DDB_G0287125	126
	Q54BQ3	DDB0230149	0.00347578080931562	RL23A_DICDI	reviewed	60S ribosomal protein L23a	rpl23a DDB_G0293502	169
	Q54J05	DDB0233135	0.00578669935540976	RU2B_DICDI	reviewed	U2 small nuclear ribonucleoprotein B'' (U2 snRNP B'')	snrpb2 DDB_G0288391	241
4	Q1ZXD3	DDB0232980	0.00380077696106623	PSMD3_DICDI	reviewed	26S proteasome non-ATPase regulatory subunit 3 (26S proteasome regulatory subunit RPN3)	psmD3 DDB_G0288621	504
	Q54PN7	DDB0232967	0.00380077696106623	PRS6A_DICDI	reviewed	26S proteasome regulatory subunit 6A homolog (26S proteasome AAA-ATPase subunit RPT5) (Proteasome 26S subunit ATPase 3)	psmC3 DDB_0232967	421
4	Q556N5	DDB0233908	0.007577264	ADRM1_DICDI	reviewed	Proteasomal ubiquitin receptor ADRM1 homolog	adrm1-1 DDB_G0272624; adrm1-2 DDB_G0274093	287
4	Q27562	DDB0214956	3.73167819271517e-05	PSA1_DICDI	reviewed	Proteasome subunit alpha type-1 (EC 3.4.25.1) (Proteasome subunit C2)	psmA1 prtC DDB_G0282363	248
4	Q27563	DDB0191264	0.0112351087785332	PSA3_DICDI	reviewed	Proteasome subunit alpha type-3 (EC 3.4.25.1)	psmA3 prtD DDB_G0267408	248
4	P54201	DDB0231492	0.00150747737651729	UBPA_DICDI	reviewed	Ubiquitin carboxyl-terminal hydrolase A (EC 3.4.19.12) (Deubiquitinating enzyme A) (Ubiquitin thioesterase A) (Ubiquitin-specific-processing protease A)	ubpA usp5 DDB_G0291239	837
4	Q55BK0	DDB0238023	0.0082957535888125	UFD1_DICDI	reviewed	Ubiquitin fusion degradation protein 1 homolog	ufd1 DDB_G0271122	330
	Q55BI3	DDB0266410	0.038821756065535	OTU1_DICDI	reviewed	Ubiquitin thioesterase OTU1 (EC 3.4.19.12)	yod1 DDB_G0271346	325
	Q8T6J5	DDB0191223	0.00112536652934484	ABCA2_DICDI	reviewed	ABC transporter A family member 2 (ABC transporter ABCA.2)	abcA2 DDB_G0267438	1621
	Q55DE7	DDB0237977	5.14253328931572e-05	ATX2_DICDI	reviewed	Ataxin-2 homolog	atxn2 DDB_G0269682	1103
	Q86L18	DDB0305557	1.97173283531256e-05	Q86L18_DICDI	unreviewed	Carboxylic ester hydrolase (EC 3.1.1.-)	DDB0169005	535
4	P90532	DDB0191154	0.000641613366157231	P90532_DICDI	unreviewed	Cell division cycle protein 48	cdcD DDB0191154	793
	Q54JK4	DDB0234057	0.00319411769047126	CHMP5_DICDI	reviewed	Charged multivesicular body protein 5 (Vacuolar protein-sorting-associated protein 60)	chmp5 vps60 DDB_G0287993	215
1	P34117	DDB0191155	0.00486852005211101	CDK5_DICDI	reviewed	Cyclin-dependent kinase 5 homolog (EC 2.7.11.22) (CDC2-like serine/threonine-protein kinase CRP) (Cell division protein kinase 5)	cdk5 crp crpA DDB_G0288677	292
	Q65YR7	DDB0220658	0.001553190237076	CYTA2_DICDI	reviewed	Cystatin-A2	cpiB DDB_G0280439	95
	Q54N39	DDB0231517	0.0459399308463851	Q54N39_DICDI	unreviewed	Dephospho-CoA kinase	DDB0231517	207
	Q54ST6	DDB0347215	0.0131088573422095	Y5281_DICDI	reviewed	ER membrane protein complex subunit 7 homolog	DDB_G0282229	216
	Q55E74	DDB0233516	0.0116496207955864	FRMB_DICDI	reviewed	FERM domain-containing protein B	frmB DDB_0190205 DDB_G0269362	478
6	B0G198	DDB0238576	0.000893359965146482	B0G198_DICDI	unreviewed	LIM-type zinc finger-containing protein	DDB_G0295683	1589
	B0G120	DDB0238146	0.0503096251691143	B0G120_DICDI	unreviewed	Mss4-like family protein	rabif DDB_G0295697	163
	C7G000	DDB0302576	0.000543304089920196	C7G000_DICDI	unreviewed	N-terminal delta endotoxin domain-containing protein	DDB_G0277083	484
	Q556Y2	DDB0305004	0.160806130829798	ORN_DICDI	reviewed	Probable oligoribonuclease (EC 3.1.-.-) (RNA exonuclease 2 homolog)	rexo2-1 DDB_G0273355; rexo2-2 DDB_G0273741	190
	P54679	DDB0214946	0.00872721401253192	PMA1_DICDI	reviewed	Probable plasma membrane ATPase (EC 3.6.3.6) (PAT2) (Proton pump)	patB DDB_G0282817	1058
	Q86AA1	DDB0266463	0.000967537252318838	LYST2_DICDI	reviewed	Probable T4-type lysozyme 2 (EC 3.2.1.17) (Muramidase)	DDB_G0274291	170
	Q55EX5	DDB0233383	0.0974024189016486	LSM5_DICDI	reviewed	Probable U6 snRNA-associated Sm-like protein LSm5	lsm5 DDB_G0268716	97
	Q54MH2	DDB0232320	0.000641613366157231	VINC_DICDI	reviewed	Probable vinculin (Ddalpha-catenin)	ctnnA vcl vinA DDB_G0285939	842
	Q54I92	DDB0232402	0.000622781463287699	PSII_DICDI	reviewed	Protein psiI	psiI DDB_G0288919	719
	P11467	DDB0216198	0.000524448392461706	DG17_DICDI	reviewed	RING finger protein DG17 (Probable TNF receptor-associated factor DDB_G0290961)	zfaA DG17 DDB_G0290961	460
	Q54MB8	DDB0267056	0.162441705195326	LEO1_DICDI	reviewed	RNA polymerase-associated protein LEO1	leo1 DDB_G0286051	487
	Q54WG8	DDB0220669	0.0450271990156804	Q54WG8_DICDI	unreviewed	SAP DNA-binding domain-containing protein	DDB0220669	258
	P29445	DDB0001984	2.031275e-06	THIO1_DICDI	reviewed	Thioredoxin-1 (Trx-1)	trxA trx1 DDB_G0294447	105
	P29447	DDB0233050	0.00578669935540976	THIO3_DICDI	reviewed	Thioredoxin-3 (Trx-3)	trxC trx3 DDB_G0294489	104
	Q54FA0	DDB0231224	0.0817730783427579	Q54FA0_DICDI	unreviewed	tRNA pseudouridylate synthase	pus1 DDB0231224	596
	Q55BU7	DDB0304448	0.14714911514755	UBXN7_DICDI	reviewed	UBX domain-containing protein 7 homolog	ubxd7 DDB_G0270358	503
6	Q54BL7	DDB0233465	0.0429612192141855	Q54BL7_DICDI	unreviewed	Uncharacterized protein	DDB0192012	110
	Q54BV1	DDB0305737	0.00419305811459888	Q54BV1_DICDI	unreviewed	Uncharacterized protein	DDB0219777 DDB0219851	158
	Q54CQ9	DDB0238132	0.0400797284480303	Q54CQ9_DICDI	unreviewed	Uncharacterized protein	DDB0184538	879
	Q54FR1	DDB0220015	0.128411370314195	Q54FR1_DICDI	unreviewed	Uncharacterized protein	dlrA DDB0220015	818
	Q54FS0	DDB0306088	0.0525203102007932	Q54FS0_DICDI	unreviewed	Uncharacterized protein	DDB0189000	720
6	Q54FV6	DDB0238324	0.00456069602887215	Q54FV6_DICDI	unreviewed	Uncharacterized protein	DDB0188965	472
	Q54G71	DDB0305620	0.0032432058494773	Q54G71_DICDI	unreviewed	Uncharacterized protein	DDB0219552	309
	Q54GE0	DDB0306691	0.00347578080931562	Q54GE0_DICDI	unreviewed	Uncharacterized protein	DDB0188785	364
	Q54GR0	DDB0306683	0.000641613366157231	Q54GR0_DICDI	unreviewed	Uncharacterized protein	DDB0188671	1036
	Q54GR9	DDB0346515	0.00973459637545951	Q54GR9_DICDI	unreviewed	Uncharacterized protein	DDB_G0289945	246
	Q54I40	DDB0304888	0.0308311622269733	Q54I40_DICDI	unreviewed	Uncharacterized protein	DDB0188218	170
	Q54IK3	DDB0306657	0.00105296251835563	Q54IK3_DICDI	unreviewed	Uncharacterized protein	DDB0188059	585
	Q54L07	DDB0191488	0.00070246258518315	Q54L07_DICDI	unreviewed	Uncharacterized protein	zipA DDB0191488	1024
	Q54NB3	DDB0309051	0.0525203102007932	Q54NB3_DICDI	unreviewed	Uncharacterized protein	DDB0186472	348
	Q54P57	DDB0308509	0.00727786988636148	Q54P57_DICDI	unreviewed	Uncharacterized protein	DDB0186189	559
	Q54Q34	DDB0349533	0.000641613366157231	Q54Q34_DICDI	unreviewed	Uncharacterized protein	DDB0185859	977
	Q54R93	DDB0306186	0.0484638753866048	Q54R93_DICDI	unreviewed	Uncharacterized protein	DDB0185447	556
	Q54RI3	DDB0302578	0.00396164543782745	Q54RI3_DICDI	unreviewed	Uncharacterized protein	DDB0185375	484
	Q54RZ4	DDB0214941	0.143663126960131	Q54RZ4_DICDI	unreviewed	Uncharacterized protein	orfSGP DDB0214941	284
	Q54T29	DDB0306122	0.157848045810092	Q54T29_DICDI	unreviewed	Uncharacterized protein	DDB0205103	420
6	Q54UJ1	DDB0349333	0.0525203102007932	Q54UJ1_DICDI	unreviewed	Uncharacterized protein	DDB0203975	246
	Q54UX5	DDB0348298	0.000617601260234603	Q54UX5_DICDI	unreviewed	Uncharacterized protein	DDB0204712	476
	Q54VB5	DDB0306970	0.00344498511352715	Q54VB5_DICDI	unreviewed	Uncharacterized protein	DDB0205220	1828
	Q54WT5	DDB0232250	0.000411490935430362	Q54WT5_DICDI	unreviewed	Uncharacterized protein	DDB0205771	1100
	Q54XP9	DDB0233967	0.00583531269151693	Q54XP9_DICDI	unreviewed	Uncharacterized protein	DDB0206211	1297
	Q550I1	DDB0238425	0.00583531269151693	Q550I1_DICDI	unreviewed	Uncharacterized protein	DDB0217906	483
	Q551D4	DDB0306856	0.000967537252318838	Q551D4_DICDI	unreviewed	Uncharacterized protein	DDB0202970	178
	Q553C7	DDB0233689	0.0032432058494773	Q553C7_DICDI	unreviewed	Uncharacterized protein	DDB0217691	290
	Q556W6	DDB0231337	3.065293e-07	Q556W6_DICDI	unreviewed	Uncharacterized protein	DDB0217300 DDB0231337	124
	Q55A71	DDB0238127	0.000641613366157231	Q55A71_DICDI	unreviewed	Uncharacterized protein	DDB0216957	138
	Q55BH7	DDB0307124	0.0069333128870521	Q55BH7_DICDI	unreviewed	Uncharacterized protein	DDB_G0271358	210
	Q55BQ2	DDB0307774	3.73167819271517e-05	Q55BQ2_DICDI	unreviewed	Uncharacterized protein	DDB0216772	310
	Q55CE9	DDB0306611	0.00493896065069713	Q55CE9_DICDI	unreviewed	Uncharacterized protein	DDB0190795	559
	Q55D98	DDB0307690	0.0736181016193699	Q55D98_DICDI	unreviewed	Uncharacterized protein	DDB0190510	812
	Q55E22	DDB0305165	0.00609180538393215	Q55E22_DICDI	unreviewed	Uncharacterized protein	DDB_G0270864	963
	Q55GV2	DDB0232075	0.000327797555662849	Q55GV2_DICDI	unreviewed	Uncharacterized protein	DDB0202067	184
	Q86AC9	DDB0233513	0.0209990137743995	Q86AC9_DICDI	unreviewed	Uncharacterized protein	DDB0167013	789
	Q86J14	DDB0349508	0.00380077696106623	Q86J14_DICDI	unreviewed	Uncharacterized protein	DDB0167842	320
	Q86JB3	DDB0307615	0.0111849244056227	Q86JB3_DICDI	unreviewed	Uncharacterized protein	DDB0217868	237
	Q54VP7	DDB0308252	0.00190391654172831	Y6445_DICDI	reviewed	Uncharacterized protein DDB_G0280211	DDB_G0280211	249
	Q54GR3	DDB0346518	0.0701594938018548	Y8668_DICDI	reviewed	Uncharacterized protein DDB_G0289955	DDB_G0289955	197
	Q54DH5	DDB0229935	0.00095885101000565	Y2248_DICDI	reviewed	Uncharacterized protein DDB_G0292248	DDB_G0292248	314
	Q54SG3	DDB0308399	0.000893359965146482	Y4788_DICDI	reviewed	Uncharacterized transmembrane protein DDB_G0282483	DDB_G0282483	375
Annotation cluster	Term
1	GO:0031152~aggregation involved in sorocarp development
2	IPR018247:EF-Hand 1, calcium-binding site
4	GO:0006511~ubiquitin-dependent protein catabolic process
6	PF00412:LIM domain
