# Supplementary material for: Proteomic and Transcriptomic Profiling Identifies Early Developmentally Regulated Proteins in Dictyostelium Discoideum
Source: Cells. 2019 Oct 1;8(10):1187. doi: 10.3390/cells8101187 (PMC6830349; doi:10.3390/cells8101187)
Supplement: Supplementary file 1 [file cells-08-01187-s001.zip › Table S7.xlsx]

## Sheet: Table S7
DictyBase protein coding gene	Protein.FCmean	Protein	cAMP related proteins	Gene	GSE61914.logFC.0h4h	GSE61914.Pval.0h4h	GSE61914.logFC.0h5h	GSE61914.Pval.0h5h	GSE61914.logFC.0h6h	GSE61914.Pval.0h6h
DDB0230068	-2.61816	PKS16	NO	DDB_G0275069 gene: pks16 on chromosome: 2 position 5110511 to 5118465	-6.15687	2.69618e-05	-6.10258	2.86496e-06	-5.82306	0.000542066
DDB0233032	-2.51392	CYtochrome P450	NO	DDB_G0269016 gene: cyp524A1 on chromosome: 1 position 2256023 to 2257759	-1.40087	0.0333877	-1.83977	0.00676472	-2.32717	0.0224282
DDB0237644	-1.66475	Transmembrane	NO	DDB_G0268810 gene: DDB_G0268810 on chromosome: 1 position 2146485 to 2149458	-4.15693	0.000136692	-4.33807	1.00473e-05	-2.55467	0.00434696
DDB0306793	-1.45076	tRNA (U-5-)-methyltransferase	NO	DDB_G0293244 gene: DDB_G0293244 on chromosome: 6 position 2638704 to 2640881	-2.74552	0.000374571	-2.75271	0.000113379	-2.19746	0.00555403
DDB0266829	-1.44975	Unkown	NO	DDB_G0286727 gene: DDB_G0286727 on chromosome: 4 position 4900621 to 4901710	-1.74713	0.0045116	-2.55341	0.000147992	-0.815337	0.0580782
DDB0238337	-1.44463	SCD	YES	DDB_G0273105 gene: DDB_G0273105 on chromosome: 2 position 2562086 to 2564867	-3.68518	0.000525091	-4.87116	3.92844e-05	-5.05085	0.00217128
DDB0191180	-1.4318	Rh50	NO	DDB_G0283389 gene: rhgA on chromosome: 4 position 634252 to 635927	-5.31883	4.33844e-05	-5.72103	4.45826e-06	-5.66718	0.000484156
DDB0231376	-1.37455	FdfT	NO	DDB_G0292072 gene: fdfT on chromosome: 6 position 1153510 to 1154993	-4.01818	0.00010069	-4.61087	7.75936e-06	-2.61943	0.00376952
DDB0347181	-1.32308	Transmembrane	NO	DDB_G0286761 gene: DDB_G0286761 on chromosome: 4 position 4936897 to 4937811	-4.30947	4.74951e-05	-4.2813	9.23869e-06	-3.7885	0.000872687
DDB0232013	-1.29985	Unkown	NO	DDB_G0267786 gene: DDB_G0267786 on chromosome: 1 position 852021 to 853903	-2.38445	0.00734457	-3.9411	1.78277e-05	-0.966898	0.0229797
DDB0232207	-1.27369	PCA reductase	NO	DDB_G0269410 gene: DDB_G0269410 on chromosome: 1 position 2719928 to 2720827	-5.8775	2.69618e-05	-6.12805	2.18841e-06	-6.02764	0.000375508
DDB0231036	-1.24494	AprA	NO	DDB_G0281663 gene: aprA on chromosome: 3 position 4787137 to 4789219	-1.59525	0.0746969	-4.1036	0.000214503	-4.23974	0.00664527
DDB0304645	-1.19563	Putative RNA helicase	NO	DDB_G0281925 gene: DDB_G0281925 on chromosome: 3 position 5132437 to 5134280	-2.85102	0.00105306	-2.02755	0.00234882	-0.177566	0.733746
DDB0231513	-1.18034	Pantothenate K	NO	DDB_G0290401 gene: DDB_G0290401 on chromosome: 5 position 4038671 to 4040900	-4.36963	0.000301263	-4.09415	0.000160703	-3.38667	0.00957832
DDB0305760	-1.14117	Transmembrane	NO	DDB_G0285545 gene: DDB_G0285545 on chromosome: 4 position 3364611 to 3365173	-2.97615	0.00106617	-4.65702	7.91767e-06	-4.37319	0.00109714
DDB0307548	-1.12393	Unkown	NO	DDB_G0274461 gene: DDB_G0274461 on chromosome: 2 position 4508759 to 4509952	-3.17048	0.000151762	-2.77247	7.83723e-05	-2.09164	0.00130027
DDB0238071	-1.11462	tRNA-dus1l	NO	DDB_G0278803 gene: dus1l on chromosome: 3 position 1208252 to 1209559	-2.83823	0.00100604	-2.50127	0.000463476	-0.843912	0.142079
DDB0349243	-1.084	Unkown	NO	DDB_G0288563 gene: DDB_G0288563 on chromosome: 5 position 1689437 to 1690684	-0.80381	0.037755	-2.29525	0.000147992	-1.39016	0.0192085
DDB0266658	-1.00407	Putative apoptosis inducing factor	NO	DDB_G0285003 gene: aifC on chromosome: 4 position 2790283 to 2791622	-4.86029	6.6275e-05	-4.48147	2.09502e-05	-4.75946	0.00107657
DDB0232386	-0.996594	Putative cell surface glycoprotein	NO	DDB_G0269740 gene: DDB_G0269740 on chromosome: 1 position 3463314 to 3465781	-0.651619	0.19344	-1.35612	0.0367285	-3.63829	0.0028144
DDB0302376	-0.97439	Lathosterol oxidase	NO	DDB_G0279611 gene: DDB_G0279611 on chromosome: 3 position 2316340 to 2317367	-4.85219	8.26469e-05	-5.16246	3.92989e-06	-2.03552	0.00840729
DDB0191315	-0.965362	LYR motif-containing protein 7	NO	DDB_G0269218 gene: lyrm7 on chromosome: 1 position 3736784 to 3737308	-4.32962	9.80309e-05	-4.11914	1.04457e-05	-3.13178	0.000769807
DDB0237611	-0.942544	Kil2	NO	DDB_G0279183 gene: kil2 on chromosome: 3 position 1731085 to 1734690	-1.88967	0.00283639	-2.17895	0.000432673	-1.4194	0.015047
DDB0309096	-0.936576	Unkown	NO	DDB_G0286673 gene: DDB_G0286673 on chromosome: 4 position 4821852 to 4825148	-1.34527	0.0442427	-1.61987	0.0111023	-0.693827	0.416032
DDB0232076	-0.908495	Cer-like	NO	DDB_G0270296 gene: dcd1A on chromosome: 1 position 4598954 to 4600454	-0.258807	0.685352	-1.67158	0.00898872	-2.62818	0.00372606
DDB0306783	-0.905372	Unkown	NO	DDB_G0293034 gene: DDB_G0293034 on chromosome: 6 position 2371825 to 2373052	-0.83708	0.0647463	-1.77452	0.00295649	-2.74288	0.00185377
DDB0232412	-0.881261	LYR-containing protein 4	NO	DDB_G0290725 gene: lyrm4 on chromosome: 5 position 4502665 to 4502910	-2.87449	0.0147787	-3.40638	0.000143026	-1.74962	0.0493506
DDB0305912	-0.863047	Voltage-gated potassium channel, shaker family	NO	DDB_G0277011 gene: DDB_G0277011 on chromosome: 2 position 7203757 to 7204951	-3.07251	0.000268006	-3.15083	4.99968e-05	-2.89985	0.0028369
DDB0309105	-0.835756	Transmembrane	NO	DDB_G0287195 gene: DDB_G0287195 on chromosome: 4 position 5391671 to 5393263	-1.47567	0.0358916	-1.65652	0.0163434	-1.57015	0.0622265
DDB0233688	-0.8318	Glutaredoxin-related family protein	NO	DDB_G0274657 gene: DDB_G0274657 on chromosome: 2 position 4453801 to 4454676	-2.30908	0.00121408	-1.98453	0.000732797	-1.28287	0.00941885
DDB0307328	-0.810311	Unkown	NO	DDB_G0277009 gene: DDB_G0277009 on chromosome: 2 position 7202546 to 7203503	-4.11617	0.000180425	-4.98039	4.53416e-06	-3.94499	0.000422941
DDB0229425	-0.810075	GTP-BP-RanB	NO	DDB_G0274943 gene: ranB on chromosome: 2 position 4583590 to 4586725	-2.06657	0.0146677	-2.53622	0.00264826	-2.5525	0.0263469
DDB0233562	-0.797966	LACTB	NO	DDB_G0294597 gene: DDB_G0294597 on chromosome: 1 position 3979902 to 3981306	-3.08341	0.000964627	-3.1631	5.55275e-05	-1.90282	0.00398675
DDB0230064	-0.785812	Adenylylsulfate K	NO	DDB_G0291029 gene: DDB_G0291029 on chromosome: 5 position 4928744 to 4930510	-4.58325	9.74535e-05	-3.20772	0.00167036	0.72557	0.357361
DDB0307303	-0.778017	AOAH	NO	DDB_G0272785 gene: DDB_G0272785 on chromosome: 2 position 2173913 to 2175949	-2.98819	0.00284879	-4.97266	1.29531e-05	-5.35692	0.00109045
DDB0215373	-0.765325	GluA	YES	DDB_G0292810 gene: gluA on chromosome: 6 position 2240229 to 2242819	-1.26042	0.0981046	-4.03125	2.69413e-05	-4.46417	0.00175458
DDB0234169	-0.755941	Gfm1	NO	DDB_G0270482 gene: gfm1 on chromosome: 1 position 2561561 to 2563899	-5.05136	3.94416e-05	-5.49281	3.44747e-06	-5.50324	0.000432072
DDB0231288	-0.752934	IdhA	NO	DDB_G0271344 gene: idhA on chromosome: 2 position 68200 to 69521	-3.65429	0.00019366	-5.66082	4.04686e-06	-6.0659	0.000591731
DDB0237598	-0.746037	McfF	NO	DDB_G0269470 gene: mcfF on chromosome: 1 position 2836764 to 2838030	-5.4719	9.15257e-05	-5.2044	2.75568e-05	-4.41803	0.00705748
DDB0346546	-0.743575	50S ribosomal protein L30	NO	DDB_G0290147 gene: DDB_G0290147 on chromosome: 5 position 3711190 to 3711628	-3.92049	0.000375573	-3.59632	1.73331e-05	-3.03347	0.00107036
DDB0230195	-0.740436	E2	NO	DDB_G0281797 gene: bkdC on chromosome: 3 position 4689130 to 4690767	-2.914	0.000709258	-3.33431	5.93388e-05	-1.71692	0.0110142
DDB0347721	-0.732603	Unkown	NO	DDB_G0291782 gene: DDB_G0291782 on chromosome: 6 position 739204 to 742356	-1.5665	0.00223169	-1.35004	0.00393494	-0.751575	0.103147
DDB0305107	-0.715516	FYVE-type zinc finger-containing protein	NO	DDB_G0286231 gene: DDB_G0286231 on chromosome: 4 position 4221429 to 4221852	-0.949719	0.248934	-2.19673	0.00161876	-1.10994	0.108265
DDB0237965	-0.707313	Smt1	NO	DDB_G0288907 gene: smt1 on chromosome: 5 position 2108749 to 2109813	-4.30717	0.000506674	-5.15923	4.97343e-05	-5.07546	0.00384143
DDB0266366	-0.706818	Elongation factor EFTs	NO	DDB_G0286399 gene: tsfm on chromosome: 4 position 4409316 to 4410466	-6.20695	3.07452e-05	-6.72548	1.43702e-06	-6.24744	0.000501839
DDB0235189	-0.671899	Pitrm1	NO	DDB_G0271506 gene: pitrm1 on chromosome: 2 position 455398 to 458761	-2.9196	0.000120817	-2.93778	2.94529e-05	-2.42234	0.00114648
DDB0237490	-0.656141	MybBP1A	NO	DDB_G0271272 gene: DDB_G0271272 on chromosome: 2 position 174413 to 179109	-2.77426	0.0027077	-2.79831	0.00109821	-2.71838	0.0187886
DDB0233587	-0.651198	GTP-BP-4	NO	DDB_G0285465 gene: nog1 on chromosome: 4 position 3263032 to 3265230	-4.85043	4.04804e-05	-5.34264	2.86496e-06	-4.68763	0.000963493
DDB0237732	-0.646837	Unkown	NO	DDB_G0283311 gene: DDB_G0283311 on chromosome: 4 position 512897 to 513361	-4.12588	0.000410831	-3.78206	3.47841e-05	-1.70241	0.00957516
DDB0267050	-0.637969	GRWD1	NO	DDB_G0291566 gene: grwd1 on chromosome: 6 position 556339 to 557876	-5.16066	3.86259e-05	-5.56804	3.6524e-06	-5.50228	0.000426614
DDB0252759	-0.630995	PISD	NO	DDB_G0276503 gene: DDB_G0276503 on chromosome: 2 position 6908594 to 6910052	-4.83394	0.00017637	-4.85748	1.78716e-05	-3.88916	0.00229729
DDB0238415	-0.630655	L15	NO	DDB_G0284405 gene: mrpl15 on chromosome: 4 position 1955406 to 1956629	-3.0578	0.000471485	-2.81393	9.3872e-05	-1.92326	0.00372606
DDB0235360	-0.623256	Citrate synthase ACLY (cyto)	NO	DDB_G0278345 gene: acly on chromosome: 3 position 726196 to 728064	-7.00604	1.96952e-05	-7.33361	1.08546e-06	-7.21793	0.000299769
DDB0307232	-0.614699	39S ribosomal protein L12	NO	DDB_G0274407 gene: DDB_G0274407 on chromosome: 2 position 4661589 to 4663036	-2.70559	0.00263887	-3.36087	6.42118e-05	-2.83858	0.00373746
DDB0347409	-0.60664			DDB_G0286947 gene: DDB_G0286947 on chromosome: 4 position 5126978 to 5131999	1.958	0.00632506	1.83803	0.000911205	1.49848	0.00302223
DDB0306885	-0.599225	RMD1	NO	DDB_G0278793 gene: DDB_G0278793 on chromosome: 3 position 1186077 to 1187040	-1.34177	0.0199484	-2.39894	0.000719363	-2.64603	0.0113292
DDB0231478	-0.586588	OatA	NO	DDB_G0287913 gene: oatA on chromosome: 5 position 841784 to 843034	-2.83871	0.00164912	-3.24529	5.30085e-05	-2.52599	0.00116221
DDB0307261	-0.560713	Unkown	NO	DDB_G0275359 gene: DDB_G0275359 on chromosome: 2 position 5424566 to 5425954	-5.0911	0.000157007	-5.78694	1.22538e-05	-5.5964	0.0016069
DDB0308797	-0.554432	Unkown	NO	DDB_G0281601 gene: DDB_G0281601 on chromosome: 3 position 4697870 to 4698426	-4.09333	0.000308244	-4.04205	2.63333e-05	-2.22911	0.00879082
DDB0231438	-0.538654	Glud1	NO	DDB_G0287469 gene: glud1 on chromosome: 5 position 298748 to 300499	-3.40717	0.00190634	-4.93495	7.77523e-05	-3.83628	0.0109817
DDB0191095	-0.535306	CMFR1	YES	DDB_G0289157 gene: cmfB on chromosome: 5 position 2432359 to 2434043	-0.658512	0.47772	-3.38591	0.0043099	-4.78313	0.0100542
DDB0266934	-0.518741	GatB	NO	DDB_G0268776 gene: gatB on chromosome: 1 position 2075252 to 2076868	-2.84229	0.000164164	-2.90023	3.27986e-05	-2.23814	0.00405696
DDB0215379	-0.509715	CluA	NO	DDB_G0292806 gene: cluA on chromosome: 6 position 2247666 to 2251885	-2.8292	0.00648658	-2.80689	0.00341478	-2.83541	0.0348774
DDB0215366	-0.505913	Mhsp70	NO	DDB_G0293298 gene: mhsp70 on chromosome: 6 position 2761673 to 2763912	-4.68189	0.000328862	-4.88562	6.436e-05	-4.10659	0.00613745
DDB0233763	-0.498027	DdNF1	YES	DDB_G0271750 gene: nfaA on chromosome: 2 position 720888 to 724093	-1.96653	0.0526992	-3.08777	0.000123125	-1.91325	0.00940564
DDB0201558	-0.488194	AncA	NO	DDB_G0267454 gene: ancA on chromosome: 1 position 424007 to 425518	-0.269871	0.461417	-1.8894	0.00162375	-3.08502	0.00141985
DDB0308142	-0.482003	Tom70	NO	DDB_G0275389 gene: DDB_G0275389 on chromosome: 2 position 5493095 to 5494702	-2.71353	0.00225972	-2.48124	0.00279975	-1.36834	0.112773
DDB0238603	-0.471446	Cytochrome C1	NO	DDB_G0292594 gene: cyc1 on chromosome: 6 position 1821453 to 1822974	-1.04147	0.0357655	-1.49833	0.00245294	-1.61774	0.000708907
DDB0231402	-0.46747	IdhM	NO	DDB_G0272210 gene: idhM on chromosome: 2 position 1672253 to 1673699	-1.95646	0.00449387	-3.18138	6.61479e-05	-1.61675	0.0133739
DDB0191105	-0.457154	FcsA	NO	DDB_G0269242 gene: fcsA on chromosome: 1 position 2990411 to 2993319	-0.741535	0.379945	-1.60505	0.0458708	-0.438411	0.686
DDB0305168	-0.450362	NipSnap	NO	DDB_G0288989 gene: nipsnap on chromosome: 5 position 2209540 to 2210312	-4.08068	0.00042207	-5.09525	5.61505e-06	-4.21427	0.000330514
DDB0220638	-0.44735	Citrate synthase (mito)	NO	DDB_G0275311 gene: DDB_G0275311 on chromosome: 2 position 5329126 to 5331271	-1.92305	0.0125829	-2.41951	0.00303418	-2.25266	0.0329408
DDB0231710	-2.33797			DDB_G0285505 gene: ino1 on chromosome: 4 position 3324153 to 3325825	0.605238	0.454299	-0.242595	0.759993	-1.40625	0.21156
DDB0233891	-1.9463			DDB_G0288807 gene: ppt2 on chromosome: 5 position 1997456 to 1998557	-0.539011	0.347707	-1.19567	0.0816394	-1.55388	0.019688
DDB0229409	-1.69267			DDB_G0289827 gene: rab18 on chromosome: 5 position 3292859 to 3293559	-0.629127	0.138028	-0.294948	0.454515	0.102014	0.714825
DDB0233758	-1.41402			DDB_G0281739 gene: gacY on chromosome: 3 position 4898948 to 4901276	-0.834791	0.219144	-1.18549	0.0623856	-0.24515	0.778903
DDB0346792	-1.30966			DDB_G0270116 gene: DDB_G0270116 on chromosome: 1 position 4262007 to 4263138	-0.0741365	0.869745	0.123596	0.763065	0.000735518	1
DDB0191195	-1.24741			DDB_G0268620 gene: pkbA on chromosome: 1 position 1977388 to 1978925	-0.0834571	0.899736	-0.812784	0.0831087	-1.58415	0.0253472
DDB0185081	-1.13318			DDB_G0271500 gene: DG1106 on chromosome: 2 position 608312 to 611935	0.2665	0.528328	-0.0283272	0.945881	0.494994	0.0754559
DDB0347248	-1.10495			DDB_G0270922 gene: DDB_G0270922 on chromosome: 1 position 3381332 to 3381974	-0.527335	0.53376	-1.55834	0.0657571	-2.72974	0.0437607
DDB0219939	-0.880181			DDB_G0289601 gene: pikE on chromosome: 5 position 3005109 to 3008075	0.705201	0.143218	0.73184	0.137211	0.463881	0.283308
DDB0305522	-0.868669			DDB_G0277471 gene: DDB_G0277471 on chromosome: 2 position 8143567 to 8145072	0.203757	0.626495	0.500595	0.226637	0.440785	0.20914
DDB0308495	-0.805572			DDB_G0273555 gene: DDB_G0273555 on chromosome: 2 position 3095016 to 3095837	NA	NA	NA	NA	NA	NA
DDB0233965	-0.782142			DDB_G0276899 gene: DDB_G0276899 on chromosome: 2 position 7264174 to 7265152	-1.71097	0.00317146	-0.8114	0.0665511	-0.65063	0.110404
DDB0306663	-0.735873			DDB_G0289063 gene: DDB_G0289063 on chromosome: 5 position 2312279 to 2313391	0.157404	0.77333	0.340681	0.418283	0.625535	0.0863134
DDB0305920	-0.611745			DDB_G0288203 gene: DDB_G0288203 on chromosome: 5 position 1233063 to 1234875	0.156512	0.702508	0.487237	0.241705	0.632615	0.0703817
DDB0215013	-0.573754			DDB_G0282097 gene: cxfA on chromosome: 3 position 5368452 to 5368825	-0.111879	0.822138	-0.257294	0.582128	-0.449476	0.381253
DDB0201606	-0.561044			DDB_G0294044 gene: mrps19 on chromosome: M position 35789 to 36052	NA	NA	NA	NA	NA	NA
DDB0233223	-0.558082			DDB_G0272476 gene: DDB_G0272476 on chromosome: 2 position 1747963 to 1748470	-1.08267	0.0177303	-0.360277	0.424718	1.01942	0.00604946
DDB0238140	-0.551779			DDB_G0281101 gene: ldhA on chromosome: 3 position 4061672 to 4062828	-0.724925	0.278669	-0.127528	0.847858	-0.513359	0.518294
DDB0232942	-0.489559			DDB_G0285071 gene: echs1 on chromosome: 4 position 2750152 to 2751628	-0.132516	0.778742	0.0565444	0.910279	-0.16334	0.732236
