# Supplementary material for: Proteomic and Transcriptomic Profiling Identifies Early Developmentally Regulated Proteins in Dictyostelium Discoideum
Source: Cells. 2019 Oct 1;8(10):1187. doi: 10.3390/cells8101187 (PMC6830349; doi:10.3390/cells8101187)
Supplement: Supplementary file 1 [file cells-08-01187-s001.zip › Table S6.xlsx]

## Sheet: Table S6 GSE61914.vegetativeVSp
DictyBase protein coding gene	protein.FCmean	Protein	cAMP related proteins	Gene	GSE61914.logFC.0h4h	GSE61914.Pval.0h4h	GSE61914.logFC.0h5h	GSE61914.Pval.0h5h	GSE61914.logFC.0h6h	GSE61914.Pval.0h6h
DDB0214814	5.83901	ACA	YES	DDB_G0281545 gene: acaA on chromosome: 3 position 4958602 to 4963128	6.16698	3.07452e-05	6.04385	2.86496e-06	5.58429	0.000668048
DDB0232402	5.79135	PsiI	NO	DDB_G0288919 gene: psiI on chromosome: 5 position 2120577 to 2123203	5.18365	0.000138052	6.81405	4.39889e-06	6.28539	0.000849826
DDB0219925	4.42207	CBP4A	YES	DDB_G0283153 gene: cbpD1 on chromosome: 4 position 347658 to 348447	6.55498	4.9184e-05	8.27797	1.08546e-06	8.21526	0.000422941
DDB0220655	4.12263	CsbC	YES	DDB_G0272756 gene: csbC on chromosome: 2 position 2103930 to 2104345	4.19922	0.000111368	5.54527	6.26589e-06	5.65271	0.000727816
DDB0231337	3.88189	Unknown	NO	DDB_G0273079 gene: DDB_G0273079 on chromosome: 2 position 2641934 to 2642410	5.4215	5.63232e-05	6.48316	2.40998e-06	5.49408	0.00120422
DDB0191303	3.83582	DdCad2	NO	DDB_G0275439 gene: cad2 on chromosome: 2 position 5977948 to 5978728	5.30316	0.000215407	7.24048	1.53214e-06	7.38226	0.000422941
DDB0305557	3.73014	D2	YES	DDB_G0276969 gene: DDB_G0276969 on chromosome: 2 position 7477013 to 7478717	5.6217	6.6275e-05	6.13342	6.02672e-06	5.59245	0.00126381
DDB0229935	3.66714	Unknown	NO	DDB_G0292248 gene: DDB_G0292248 on chromosome: 6 position 1372308 to 1373349	5.3775	6.6275e-05	7.28106	1.08546e-06	7.1434	0.000370838
DDB0219974	3.39141	PDE1	YES	DDB_G0285995 gene: pdsA on chromosome: 4 position 3929775 to 3931286	3.8144	6.6275e-05	3.48771	2.13676e-05	3.23832	0.00180152
DDB0191196	3.37467	CBP2	YES	DDB_G0267456 gene: cbp2 on chromosome: 1 position 872490 to 873185	4.10021	0.000202737	4.75269	2.57653e-05	4.39893	0.00283477
DDB0185183	3.35477	CBP5	NO	DDB_G0274099 gene: cbpE on chromosome: 2 position 4580344 to 4581051	6.66649	4.41992e-05	7.56801	2.01255e-06	6.38161	0.000931329
DDB0216198	3.11046	TRAFd	NO	DDB_G0290961 gene: zfaA on chromosome: 5 position 4810278 to 4811798	3.02195	0.00456517	5.95621	2.27962e-06	5.14812	0.00112068
DDB0233185	3.0309	Calcium-binding EF-hand-containing protein	NO	DDB_G0279681 gene: DDB_G0279681 on chromosome: 3 position 2440539 to 2441421	4.79859	3.67396e-05	5.57703	2.15362e-06	5.77557	0.00037945
DDB0185027	2.97888	CBP9	NO	DDB_G0272827 gene: cbpI on chromosome: 2 position 2048952 to 2049699	6.87421	2.69618e-05	8.2332	1.08546e-06	7.44963	0.000426614
DDB0191156	2.83865	CsaA (gp80)	YES	DDB_G0289073 gene: csaA on chromosome: 5 position 2342795 to 2344339	7.0009	1.96952e-05	7.7544	1.08546e-06	8.11789	0.000128451
DDB0302576	2.7807	UduD1	NO	DDB_G0277083 gene: uduD1 on chromosome: 2 position 7474022 to 7475806	6.54394	2.68769e-05	7.22	1.75887e-06	6.87945	0.000422941
DDB0238127	2.76313	Unknown	NO	DDB_G0272094 gene: DDB_G0272094 on chromosome: 2 position 1197926 to 1198808	5.03218	0.000118459	6.22613	7.82071e-06	6.04383	0.00126594
DDB0302578	2.63975	UduD2	NO	DDB_G0283125 gene: uduD2 on chromosome: 4 position 281753 to 283546	8.03627	2.68769e-05	9.26657	1.08546e-06	8.30541	0.000422941
DDB0191382	2.51347	CBP7	YES	DDB_G0283609 gene: cbpG on chromosome: 4 position 901731 to 902526	5.99042	3.07452e-05	6.95684	2.18841e-06	6.70732	0.000548292
DDB0235288	2.50307	CBP12	NO	DDB_G0283645 gene: DDB_G0283645 on chromosome: 4 position 897818 to 898626	5.16896	0.000292974	7.73388	1.47573e-06	8.16986	0.000422941
DDB0231649	2.43044	Actobindin A	NO	DDB_G0270884 gene: abnA on chromosome: 1 position 2941556 to 2941915	1.99411	0.00176369	2.32843	0.000449914	2.86245	0.00327832
DDB0305620	2.43002	Transmembrane	NO	DDB_G0290371 gene: DDB_G0290371 on chromosome: 5 position 3991148 to 3992077	6.1951	2.69618e-05	6.80561	1.08546e-06	7.19511	0.000356485
DDB0306186	2.34514	Transmembrane	NO	DDB_G0283305 gene: DDB_G0283305 on chromosome: 4 position 498765 to 500435	4.69886	0.000424377	7.3242	1.08546e-06	7.44164	0.000590074
DDB0307615	2.30838	Unknown	NO	DDB_G0277025 gene: DDB_G0277025 on chromosome: 2 position 7262534 to 7263496	5.87487	2.68769e-05	4.68336	1.72462e-05	0.665744	0.33786
DDB0308252	2.28352	Unknown	NO	DDB_G0280211 gene: DDB_G0280211 on chromosome: 3 position 3115387 to 3116136	4.60539	0.000114596	5.35843	8.42379e-06	5.02167	0.000952508
DDB0266463	2.24986	T4-L	NO	DDB_G0274291 gene: DDB_G0274291 on chromosome: 2 position 4062693 to 4063205	4.85855	0.00081629	5.22051	1.99097e-05	4.18936	0.00180152
DDB0185115	2.07127	PrtB	YES	DDB_G0271666 gene: prtB on chromosome: 2 position 738043 to 739981	4.93478	2.68769e-05	5.16191	2.86496e-06	4.1674	0.00111809
DDB0306691	2.00371	Unknown	NO	DDB_G0290219 gene: DDB_G0290219 on chromosome: 5 position 3812159 to 3813253	3.03938	0.000137618	3.6715	1.38991e-05	3.20851	0.000609265
DDB0191327	1.90438	Gα2	YES	DDB_G0276267 gene: gpaB on chromosome: 2 position 6619603 to 6620779	3.47717	0.00020236	4.25108	6.31333e-05	4.17074	0.00375746
DDB0306611	1.79328	Unknown	NO	DDB_G0270088 gene: DDB_G0270088 on chromosome: 1 position 4195432 to 4197111	5.2438	0.000153214	6.3043	5.97103e-06	7.06586	0.000422941
DDB0191223	1.78132	ABC transporter A family protein	NO	DDB_G0267438 gene: abcA2 on chromosome: 1 position 758875 to 763979	2.33911	0.00787641	3.17229	4.78464e-05	2.46426	0.00176614
DDB0307124	1.74786	Unknown	NO	DDB_G0271358 gene: DDB_G0271358 on chromosome: 2 position 79477 to 80109	0.615469	0.184389	1.43561	0.00626675	1.70043	0.00419159
DDB0232320	1.72936	α-catenin	NO	DDB_G0285939 gene: ctnnA on chromosome: 4 position 3870921 to 3873575	3.75221	0.00435987	5.1117	0.000142621	5.50958	0.00372606
DDB0238425	1.67683	UduF	NO	DDB_G0277097 gene: uduF on chromosome: 2 position 7498825 to 7500472	4.7128	4.33844e-05	5.13033	1.58995e-05	4.86983	0.00194096
DDB0191254	1.5148	CryS	YES	DDB_G0285419 gene: cryS on chromosome: 4 position 3375645 to 3377390	2.93308	0.0006105	3.10033	0.000176675	2.46593	0.014034
DDB0307774	1.46663	Gip1	YES	DDB_G0271086 gene: DDB_G0271086 on chromosome: 1 position 4808484 to 4809557	3.65003	8.09222e-05	3.98814	1.16235e-05	4.05052	0.000516829
DDB0346515	1.43442	Unknown	NO	DDB_G0289945 gene: DDB_G0289945 on chromosome: 5 position 3488380 to 3489241	2.11658	0.00145227	2.89836	0.000104199	2.59087	0.00437482
DDB0232075	1.37388	Unknown	NO	DDB_G0268264 gene: DDB_G0268264 on chromosome: 1 position 231364 to 232044	1.32978	0.00372756	1.46771	0.00437489	2.03714	0.00290945
DDB0220658	1.21823	CpiB	NO	DDB_G0280439 gene: cpiB on chromosome: 3 position 3355162 to 3355449	1.60628	0.00797912	2.16366	0.000896174	2.2266	0.00565704
DDB0348298	1.17962	Unknown	NO	DDB_G0280759 gene: DDB_G0280759 on chromosome: 3 position 3703604 to 3705383	3.77282	6.6275e-05	3.87394	3.76694e-05	3.32944	0.00107959
DDB0233465	1.1167	LIM-type zinc finger-containing protein	NO	DDB_G0293708 gene: DDB_G0293708 on chromosome: 6 position 3054649 to 3055489	1.00785	0.0807261	2.03859	0.00294412	3.37784	0.00357286
DDB0304888	1.11631	Unknown	NO	DDB_G0289027 gene: DDB_G0289027 on chromosome: 5 position 2254543 to 2255591	1.04657	0.0241018	1.78306	0.00122328	1.88277	0.00236393
DDB0201635	1.11626	ERK1	YES	DDB_G0286353 gene: erkA on chromosome: 4 position 4355028 to 4356796	2.4533	0.000496992	2.67152	0.000122975	2.42989	0.000848746
DDB0349333	1.09693	Unknown	NO	DDB_G0281049 gene: DDB_G0281049 on chromosome: 3 position 3977638 to 3978912	1.85326	0.0249313	1.16198	0.0160208	2.90886	0.000493027
DDB0214941	1.09542	Unknown	NO	DDB_G0282815 gene: DDB_G0282815 on chromosome: 3 position 6258530 to 6259384	1.73724	0.00250702	1.91135	0.00386214	0.949684	0.223446
DDB0191457	1.00664	ERK2	YES	DDB_G0283903 gene: erkB on chromosome: 4 position 1385123 to 1386548	3.0385	0.000151821	2.86862	5.29497e-05	2.6228	0.000963493
DDB0191155	0.977822	cdk5	YES	DDB_G0288677 gene: cdk5 on chromosome: 5 position 1885785 to 1886770	2.10708	0.00171618	2.75387	7.43606e-05	2.6079	0.000947561
DDB0219991	0.93212	Gα8	YES	DDB_G0284469 gene: gpaH on chromosome: 4 position 2128349 to 2129813	2.13912	0.000765265	3.00377	9.18068e-05	3.00501	0.00206146
DDB0233050	0.905536	TRX3	YES	DDB_G0294489 gene: trxC on chromosome: 6 position 2335005 to 2335723	2.13316	0.00155188	2.89627	0.000186132	2.8477	0.0053
DDB0304448	0.901677	UBX	NO	DDB_G0270358 gene: DDB_G0270358 on chromosome: 1 position 4701032 to 4702819	0.933048	0.191154	1.37101	0.0447552	1.28011	0.170267
DDB0231517	0.849395	Dephospho-CoA kinase	NO	DDB_G0285525 gene: DDB_G0285525 on chromosome: 4 position 3344366 to 3344989	1.66888	0.00344832	1.83111	0.00145197	1.4618	0.0132274
DDB0231662	0.847446			DDB_G0269518 gene: abnB on chromosome: 1 position 2942536 to 2942924	0.925438	0.0542543	-1.39825	0.00624512	0.123755	0.883016
DDB0191187	0.844592	aimless	YES	DDB_G0284329 gene: gefA on chromosome: 4 position 1926792 to 1928739	1.76467	0.0366671	1.69614	0.027819	2.4076	0.022165
DDB0238576	0.803762			DDB_G0295683 gene: DDB_G0295683 on chromosome: 6 position 1769740 to 1774509	-2.32428	0.00740591	-3.43301	0.000475465	-2.09163	0.0601693
DDB0185055	0.790044	PIA	YES	DDB_G0277399 gene: piaA on chromosome: 2 position 8027686 to 8031387	2.46187	0.000716995	2.09108	0.00121215	1.35054	0.0323038
DDB0233908	0.775257	Adrm1	NO	DDB_G0272624 gene: adrm1-1 on chromosome: 2 position 2270218 to 2271796	0.847576	0.0438533	1.43137	0.00303149	1.54528	0.00256064
DDB0238324	0.758958	LIM-type zinc finger-containing protein	NO	DDB_G0290575 gene: DDB_G0290575 on chromosome: 5 position 4299544 to 4301062	0.876029	0.237118	1.48505	0.0468321	1.95579	0.0659288
DDB0238023	0.752522	UFD1	NO	DDB_G0271122 gene: ufd1 on chromosome: 2 position 33552 to 34772	1.40493	0.00683011	1.70824	0.00177447	1.09155	0.0251363
DDB0231492	0.740264	UbpA	YES	DDB_G0291239 gene: ubpA on chromosome: 6 position 283328 to 285935	1.61153	0.00614681	1.99077	0.00203989	1.84203	0.0160065
DDB0191154	0.702461	CDC48	NO	DDB_G0288065 gene: cdcD on chromosome: 5 position 1118593 to 1121222	1.93195	0.0366879	1.78139	0.0341045	1.43285	0.195964
DDB0306970	0.686293	Unknown	NO	DDB_G0280471 gene: DDB_G0280471 on chromosome: 3 position 3403854 to 3409622	1.64744	0.026479	1.54061	0.0228843	1.31975	0.133745
DDB0232980	0.662136	26S proteasome regulatory subunit S3	NO	DDB_G0288621 gene: psmD3 on chromosome: 5 position 1750413 to 1752480	1.40825	0.00787337	1.90406	0.00214536	1.65303	0.0126314
DDB0232967	0.644281	26S protease regulatory subunit 6A	NO	DDB_G0284415 gene: psmC3 on chromosome: 4 position 1968066 to 1969603	1.30836	0.0155603	1.76054	0.00121156	1.61187	0.00372606
DDB0231224	0.615723			DDB_G0290987 gene: pus1 on chromosome: 5 position 4857087 to 4859177	-2.03683	0.000483229	-2.00281	0.000307351	-1.60378	0.00856027
DDB0191264	0.601988	C8	NO	DDB_G0267408 gene: psmA3 on chromosome: 1 position 277655 to 278789	1.27665	0.00842099	1.6606	0.00377066	1.36225	0.0246239
DDB0214956	0.59805	C2	NO	DDB_G0282363 gene: psmA1 on chromosome: 3 position 5739737 to 5740729	1.44081	0.00407606	1.97612	0.000827684	1.69663	0.00865892
DDB0266410	0.593576	Yod1	YES	DDB_G0271346 gene: yod1 on chromosome: 2 position 66274 to 67623	2.17252	0.00118104	2.69445	0.000211609	2.35076	0.00680307
DDB0191178	0.553515	Profilin I	YES	DDB_G0287125 gene: proA on chromosome: 4 position 5417279 to 5417901	1.80799	0.00240902	2.49665	0.000162551	2.62579	0.00435271
DDB0238333	4.02503			DDB_G0273533 gene: carA-2 on chromosome: 2 position 3066091 to 3067412	NA	NA	NA	NA	NA	NA
DDB0001984	3.06772			DDB_G0294447 gene: trxA	NA	NA	NA	NA	NA	NA
DDB0305737	2.72173			DDB_G0293410 gene: DDB_G0293410 on chromosome: 6 position 2842898 to 2843374	NA	NA	NA	NA	NA	NA
DDB0233516	2.03133			DDB_G0269362 gene: frmB on chromosome: 1 position 2609297 to 2610806	0.29224	0.568277	0.344255	0.396012	1.65486	0.00164871
DDB0215380	1.90958			DDB_G0293522 gene: ponA on chromosome: 6 position 3188338 to 3188769	0.558576	0.309755	-0.271912	0.481396	-0.647612	0.332037
DDB0233689	1.87559			DDB_G0275859 gene: DDB_G0275859 on chromosome: 2 position 5722920 to 5723915	-0.0391532	0.946907	0.133806	0.771969	0.0977334	0.839316
DDB0233383	1.87267			DDB_G0268716 gene: lsm5 on chromosome: 1 position 1990918 to 1991418	0.139957	0.827837	-0.314453	0.58952	-0.127103	0.860193
DDB0214939	1.69478			DDB_G0279415 gene: limE on chromosome: 3 position 2195759 to 2196668	0.614067	0.161617	-0.379262	0.539022	0.579098	0.46597
DDB0349533	1.67549			DDB_G0349530 gene: DDB_G0349530 on chromosome: 4 position 1603328 to 1605870	NA	NA	NA	NA	NA	NA
DDB0214946	1.66233			DDB_G0282817 gene: patB on chromosome: 3 position 6309404 to 6312689	0.00107042	0.999742	0.3751	0.472122	0.97737	0.141491
DDB0306088	1.63244			DDB_G0290619 gene: DDB_G0290619 on chromosome: 5 position 4380155 to 4382317	0.500955	0.449957	0.519335	0.479046	0.740809	0.400983
DDB0347215	1.51149			DDB_G0282229 gene: DDB_G0282229 on chromosome: 3 position 5549011 to 5550148	-0.0475471	0.922091	0.607926	0.123401	0.998471	0.00827938
DDB0307690	1.46373			DDB_G0269732 gene: DDB_G0269732 on chromosome: 1 position 3443410 to 3446174	-0.774942	0.208655	-0.697189	0.320628	-0.767223	0.361792
DDB0233967	1.32528			DDB_G0278809 gene: DDB_G0278809 on chromosome: 3 position 1225451 to 1229450	0.259286	0.553562	0.245893	0.578548	0.200034	0.507458
DDB0237977	1.15075			DDB_G0269682 gene: atxn2 on chromosome: 1 position 3309660 to 3313064	-0.201681	0.828139	0.130009	0.894519	0.0640584	1
DDB0232250	1.13711			DDB_G0279449 gene: DDB_G0279449 on chromosome: 3 position 2062975 to 2066277	0.0204191	0.985138	0.0638739	0.947608	-0.135039	0.956042
DDB0229896	1.13509			DDB_G0276465 gene: sepA on chromosome: 2 position 6942806 to 6946733	0.351208	0.689695	-0.006566	0.994652	0.796525	0.438209
DDB0305165	1.09459			DDB_G0270864 gene: DDB_G0270864 on chromosome: 1 position 2744495 to 2747528	0.410113	0.675579	0.544991	0.607744	1.65737	0.203267
DDB0234057	0.894379			DDB_G0287993 gene: vps60 on chromosome: 5 position 940480 to 941265	0.170878	0.699128	0.448617	0.288586	1.61502	0.00635377
DDB0349508	0.892858			DDB_G0274273 gene: DDB_G0274273 on chromosome: 2 position 4010059 to 4011285	0.82635	0.328666	1.21907	0.110313	2.68276	0.0182965
DDB0309051	0.878042			DDB_G0285363 gene: DDB_G0285363 on chromosome: 4 position 3170836 to 3171882	-0.655947	0.277519	-0.962636	0.151536	-1.08367	0.254292
DDB0308399	0.873702			DDB_G0282483 gene: DDB_G0282483 on chromosome: 3 position 5829856 to 5831090	-0.529269	0.542063	0.660954	0.441877	1.30846	0.216098
DDB0233135	0.870205			DDB_G0288391 gene: snrpB2 on chromosome: 5 position 1486880 to 1487969	-1.07298	0.0275379	-0.889507	0.0603583	-0.340313	0.434961
DDB0346518	0.867673			DDB_G0289955 gene: DDB_G0289955 on chromosome: 5 position 3508916 to 3509780	-0.483021	0.215323	-0.695897	0.0936408	-1.17955	0.00485891
DDB0238146	0.864402			DDB_G0295697 gene: rabif on chromosome: 3 position 79952 to 80553	0.125522	0.764698	0.496583	0.202892	0.852001	0.00805357
DDB0306657	0.860428			DDB_G0288697 gene: DDB_G0288697 on chromosome: 5 position 1839851 to 1841692	-0.0767896	0.908697	0.654104	0.315323	2.17781	0.0168448
DDB0308509	0.815346			DDB_G0284779 gene: DDB_G0284779 on chromosome: 4 position 2475500 to 2477179	2.58394	0.0045116	1.19102	0.0524736	0.483376	0.251351
DDB0233513	0.73574			DDB_G0276361 gene: DDB_G0276361 on chromosome: 2 position 6745195 to 6747564	1.60377	0.104645	1.41272	0.11933	1.67656	0.195503
DDB0306856	0.733851			DDB_G0276623 gene: DDB_G0276623 on chromosome: 2 position 7051390 to 7052039	1.1617	0.126438	0.657826	0.25902	0.749591	0.29834
DDB0306683	0.730627			DDB_G0289987 gene: DDB_G0289987 on chromosome: 5 position 3515224 to 3518414	0.0723568	0.917453	-0.0647305	0.927212	0.000960447	1
DDB0238132	0.723134			DDB_G0292742 gene: DDB_G0292742 on chromosome: 6 position 2074742 to 2077686	-0.538569	0.228206	-0.696421	0.140034	0.321392	0.423386
DDB0220669	0.723039			DDB_G0279663 gene: DDB_G0279663 on chromosome: 3 position 2402323 to 2403099	-0.433916	0.358792	-0.408385	0.341315	-0.762654	0.0563538
DDB0201632	0.70913			DDB_G0292804 gene: arcC on chromosome: 6 position 2116342 to 2117495	0.547838	0.336365	0.269005	0.559175	0.79883	0.105884
DDB0267056	0.698404			DDB_G0286051 gene: leo1 on chromosome: 4 position 3999753 to 4001300	0.0584557	0.920701	-0.391321	0.40068	-0.681417	0.128086
DDB0306122	0.674973			DDB_G0282033 gene: DDB_G0282033 on chromosome: 3 position 5295248 to 5296587	-0.976162	0.0648318	-0.780718	0.0593932	1.13486	0.0130401
DDB0191115	0.638249			DDB_G0267382 gene: corA on chromosome: 1 position 943374 to 944711	1.20904	0.140717	0.400239	0.560875	0.954904	0.301088
DDB0305004	0.627114			DDB_G0273741 gene: rexo2-2 on chromosome: 2 position 3347298 to 3348386	NA	NA	NA	NA	NA	NA
DDB0230149	0.594378			DDB_G0293502 gene: rpl23a on chromosome: 6 position 2967908 to 2968721	-0.111277	0.877878	-1.07701	0.187419	-1.62863	0.160193
DDB0191488	0.58502			DDB_G0286985 gene: zipA on chromosome: 4 position 5171363 to 5174437	0.60747	0.303099	1.02137	0.0739181	0.360471	0.577493
DDB0220015	0.583681			DDB_G0290485 gene: dlrA on chromosome: 5 position 4410371 to 4413091	-0.685999	0.375797	-0.71919	0.358739	0.461064	0.547364
