# Supplementary material for: Proteomic and Transcriptomic Profiling Identifies Early Developmentally Regulated Proteins in Dictyostelium Discoideum
Source: Cells. 2019 Oct 1;8(10):1187. doi: 10.3390/cells8101187 (PMC6830349; doi:10.3390/cells8101187)
Supplement: Supplementary file 1 [file cells-08-01187-s001.zip › Table S5.xlsx]

## Sheet: Overlapping proteins AX2 & glkA
Annotation Cluster	Sign of change	UniProt ID	Entry name	Status	Protein names	Gene names	Length
2	Upregulated	P13773	CAR1_DICDI	reviewed	Cyclic AMP receptor 1 (cAMP receptor 1)	carA-1 car1 DDB_G0273397; carA-2 car1 DDB_G0273533	392
2	Upregulated	Q54QB1	ERK2_DICDI	reviewed	Extracellular signal-regulated kinase 2 (ERK2) (EC 2.7.11.24) (Defective in aggregation protein C) (MAP kinase 2)	erkB dagC erk2 DDB_G0283903	369
2	Upregulated	P34117	CDK5_DICDI	reviewed	Cyclin-dependent kinase 5 homolog (EC 2.7.11.22) (CDC2-like serine/threonine-protein kinase CRP) (Cell division protein kinase 5)	cdk5 crp crpA DDB_G0288677	292
2	Upregulated	P16051	GPA2_DICDI	reviewed	Guanine nucleotide-binding protein alpha-2 subunit (G alpha-2)	gpaB DDB_G0276267	357
	Upregulated	O60952	LIME_DICDI	reviewed	LIM domain-containing protein E (DdLim)	limE crp DDB_G0279415	199
	Upregulated	Q55DU3	ACTOA_DICDI	reviewed	Actobindin-A	abnA DDB_G0270884	92
	Upregulated	Q65YR7	CYTA2_DICDI	reviewed	Cystatin-A2	cpiB DDB_G0280439	95
1	Upregulated	Q1ZXH5	Q1ZXH5_DICDI	unreviewed	Calcium-binding EF-hand domain-containing protein	DDB_G0279681	157
1	Upregulated	P54653	CBP2_DICDI	reviewed	Calcium-binding protein 2	cbp2 cbpC DDB_G0267456	168
1	Upregulated	Q54RF4	CBP4A_DICDI	reviewed	Calcium-binding protein 4a	cbpD1 DDB_G0283153	162
	Upregulated	P54679	PMA1_DICDI	reviewed	Probable plasma membrane ATPase (EC 3.6.3.6) (PAT2) (Proton pump)	patB DDB_G0282817	1058
	Upregulated	Q86AA1	LYST2_DICDI	reviewed	Probable T4-type lysozyme 2 (EC 3.2.1.17) (Muramidase)	DDB_G0274291	170
	Upregulated	Q54FS0	Q54FS0_DICDI	unreviewed	Uncharacterized protein	DDB0189000	720
	Upregulated	Q54FV6	Q54FV6_DICDI	unreviewed	Uncharacterized protein	DDB0188965	472
	Upregulated	Q54G71	Q54G71_DICDI	unreviewed	Uncharacterized protein	DDB0219552	309
	Upregulated	Q54GR0	Q54GR0_DICDI	unreviewed	Uncharacterized protein	DDB0188671	1036
	Upregulated	Q54I40	Q54I40_DICDI	unreviewed	Uncharacterized protein	DDB0188218	170
	Upregulated	Q54IK3	Q54IK3_DICDI	unreviewed	Uncharacterized protein	DDB0188059	585
	Upregulated	Q54Q34	Q54Q34_DICDI	unreviewed	Uncharacterized protein	DDB0185859	977
	Upregulated	Q54UX5	Q54UX5_DICDI	unreviewed	Uncharacterized protein	DDB0204712	476
	Upregulated	Q54WT5	Q54WT5_DICDI	unreviewed	Uncharacterized protein	DDB0205771	1100
	Upregulated	Q556W6	Q556W6_DICDI	unreviewed	Uncharacterized protein	DDB0217300 DDB0231337	124
	Upregulated	Q55BQ2	Q55BQ2_DICDI	unreviewed	Uncharacterized protein	DDB0216772	310
	Upregulated	Q55E22	Q55E22_DICDI	unreviewed	Uncharacterized protein	DDB_G0270864	963
	Upregulated	Q86AC9	Q86AC9_DICDI	unreviewed	Uncharacterized protein	DDB0167013	789
	Upregulated	Q55DE7	ATX2_DICDI	reviewed	Ataxin-2 homolog	atxn2 DDB_G0269682	1103
	Upregulated	P90532	P90532_DICDI	unreviewed	Cell division cycle protein 48	cdcD DDB0191154	793
	Upregulated	Q54ST6	Y5281_DICDI	reviewed	ER membrane protein complex subunit 7 homolog	DDB_G0282229	216
	Upregulated	Q54I92	PSII_DICDI	reviewed	Protein psiI	psiI DDB_G0288919	719
5	Downregulated	Q55DR6	FCSA_DICDI	reviewed	Fatty acyl-CoA synthetase A (EC 6.2.1.3) (Long chain fatty acyl coenzyme A-synthetase 1) (LC-FACS 1) (Long-chain-fatty-acid--CoA synthetase 1)	fcsA DDB_G0269242	667
3,5	Downregulated	Q54N49	INO1_DICDI	reviewed	Inositol-3-phosphate synthase (EC 5.5.1.4) (Myo-inositol 1-phosphate synthase) (IPS) (MI-1-P synthase) (MIP synthase)	ino1 DDB_G0285505	511
1, 2,3,5	Downregulated	Q54YA0	ACLY_DICDI	reviewed	Probable ATP-citrate synthase (EC 2.3.3.8) (ATP-citrate (pro-S-)-lyase) (Citrate cleavage enzyme)	acly DDB_G0278345	622
3,5	Downregulated	Q54I98	SMT1_DICDI	reviewed	Probable cycloartenol-C-24-methyltransferase 1 (EC 2.1.1.41) (24-sterol C-methyltransferase 1) (Sterol 24-C-methyltransferase 1)	smt1 DDB_G0288907	354
3,4,5	Downregulated	Q54DR1	FDFT_DICDI	reviewed	Squalene synthase (SQS) (SS) (EC 2.5.1.21) (FPP:FPP farnesyltransferase) (Farnesyl-diphosphate farnesyltransferase)	fdfT DDB_G0292072	416
1, 2,3	Downregulated	Q553V1	CISYM_DICDI	reviewed	Citrate synthase, mitochondrial (EC 2.3.3.16)	cs DDB_G0275311	460
1,4	Downregulated	Q54KB7	DHE3_DICDI	reviewed	Glutamate dehydrogenase, mitochondrial (GDH) (EC 1.4.1.3)	gluD DDB_G0287469	502
1, 2,3	Downregulated	Q55BI2	IDHA_DICDI	reviewed	Isocitrate dehydrogenase [NAD] regulatory subunit A, mitochondrial (EC 1.1.1.41)	idhA DDB_G0271344	354
1	Downregulated	O97470	ADT_DICDI	reviewed	Mitochondrial substrate carrier family protein ancA (ADP,ATP carrier protein) (ADP/ATP translocase) (Adenine nucleotide translocator) (ANT)	ancA DDB_G0267454	309
1,3	Downregulated	Q54JP5	OAT_DICDI	reviewed	Probable ornithine aminotransferase (EC 2.6.1.13) (Ornithine--oxo-acid aminotransferase)	oatA DDB_G0287913	416
1	Downregulated	Q8MP58	Q8MP58_DICDI	unreviewed	Uncharacterized protein	DDB0168367	1066
7	Downregulated	Q54IS1	Q54IS1_DICDI	unreviewed	Uncharacterized protein	DDB0187993	314
4	Downregulated	Q55EK2	C524A_DICDI	reviewed	Probable cytochrome P450 524A1 (EC 1.14.-.-)	cyp524A1 DDB_G0269016	532
	Downregulated	Q869W9	PKS16_DICDI	reviewed	Probable polyketide synthase 16 (dipks16) (EC 2.3.1.-)	pks16 DDB_G0275069	2603
4	Downregulated	Q556T4	Q556T4_DICDI	unreviewed	Uncharacterized protein	DDB0168056 DDB0217332	786
	Downregulated	Q1ZXN5	Q1ZXN5_DICDI	unreviewed	Uncharacterized protein	DDB_G0272476	124
	Downregulated	Q54CD7	Q54CD7_DICDI	unreviewed	Uncharacterized protein	DDB_G0293034	313
	Downregulated	Q54J99	Q54J99_DICDI	unreviewed	Uncharacterized protein	DDB0187827	460
	Downregulated	Q54R89	Q54R89_DICDI	unreviewed	Uncharacterized protein	DDB0185451	154
	Downregulated	Q54T87	Q54T87_DICDI	unreviewed	Uncharacterized protein	DDB0204291	586
	Downregulated	Q54WK0	Q54WK0_DICDI	unreviewed	Uncharacterized protein	DDB0205936	281
	Downregulated	Q86KA1	Q86KA1_DICDI	unreviewed	Uncharacterized protein	DDB0167610	182
4	Downregulated	Q54NS9	AIFA_DICDI	reviewed	Apoptosis-inducing factor homolog A (EC 1.-.-.-)	aifA DDB_G0285003	408
6	Downregulated	Q5XM24	APRA_DICDI	reviewed	Autocrine proliferation repressor protein A (PhoPQ-activated pathogenicity-related protein)	aprA DDB_G0281663	494
	Downregulated	Q9GPS1	LYRM7_DICDI	reviewed	Complex III assembly factor LYRM7 (LYR motif-containing protein 7)	lyrm7 MZM1L	140
	Downregulated	Q55G75	Y7786_DICDI	reviewed	PH domain-containing protein DDB_G0267786	DDB_G0267786	528
6	Downregulated	Q55BZ5	DCD1A_DICDI	reviewed	Protein dcd1A (Acid ceramidase-like protein A)	dcd1A DDB_G0270296	441
3	Downregulated	Q54F74	Q54F74_DICDI	unreviewed	Sulfate adenylyltransferase	DDB0230064	588
