# Supplementary material for: Proteomic and Transcriptomic Profiling Identifies Early Developmentally Regulated Proteins in Dictyostelium Discoideum
Source: Cells. 2019 Oct 1;8(10):1187. doi: 10.3390/cells8101187 (PMC6830349; doi:10.3390/cells8101187)
Supplement: Supplementary file 1 [file cells-08-01187-s001.zip › Table S9.xlsx]

## Sheet: Table S11
Total iTRAQ	UniProt ID	Panther functional annotation
506775	Q86L18_DICDI	Carboxylic ester hydrolase D2;DDB0169005;ortholog
122187	Q54PL9_DICDI	Uncharacterized protein
95004.7	Q55A71_DICDI	Uncharacterized protein;DDB0216957;ortholog
53660.9	CSBC_DICDI	Uncharacterized protein
30168.9	CBPFL_DICDI	Calcium-binding protein F-like;cbp12;ortholog
20932.1	PDE1_DICDI	cAMP/cGMP-dependent 3',5'-cAMP/cGMP phosphodiesterase A;pdsA;ortholog
13208.1	Q54BX0_DICDI	Uncharacterized protein
10417.7	Q54SV2_DICDI	Uncharacterized protein
9575.27	Q55EK5_DICDI	Uncharacterized protein;DDB0190083;ortholog
9236.23	Q54W35_DICDI	Uncharacterized protein;lipA;ortholog
8680.92	Q54RI3_DICDI	Uncharacterized protein;DDB0185375;ortholog
8326.6	Q54KS1_DICDI	Uncharacterized protein
7331.73	Q54Q60_DICDI	Uncharacterized protein;DDB0185830;ortholog
6924.79	Q54TC4_DICDI	Purple acid phosphatase;DDB0204253;ortholog
6913.73	PKS45_DICDI	Probable polyketide synthase 45;pks45;ortholog
6005.9	Q55GI4_DICDI	Uncharacterized protein
4507.68	Q55G30_DICDI	Uncharacterized protein
3766.98	Q55CJ4_DICDI	Uncharacterized protein
3284.09	Q54XY5_DICDI	Uncharacterized protein;DDB0218110;ortholog
2099.2	Q54H62_DICDI	Uncharacterized protein;DDB0219478;ortholog
