# Supplementary material for: Proteomic and Transcriptomic Profiling Identifies Early Developmentally Regulated Proteins in Dictyostelium Discoideum
Source: Cells. 2019 Oct 1;8(10):1187. doi: 10.3390/cells8101187 (PMC6830349; doi:10.3390/cells8101187)
Supplement: Supplementary file 1 [file cells-08-01187-s001.zip › Table S8.xlsx]

## Sheet: Table S10
TOTAL iTRAQ	UniProt ID	Panther functional annotation
223120	Q54IQ3_DICDI	Uncharacterized protein;DDB0188011;ortholog
112847	Q86HC7_DICDI	Uncharacterized protein;DDB_G0275673;ortholog
104193	ABCGH_DICDI	ABC transporter G family member 17;abcG17-1;ortholog
90714.3	Y9628_DICDI	Probable serine/threonine-protein kinase DDB_G0269628;DDB_G0269628;ortholog
39771.7	Q55E30_DICDI	Osmotically inducible family protein;DDB_G0269418;ortholog
32920.1	GGHA_DICDI	Gamma-glutamyl hydrolase A;gghA;ortholog
31697.3	Q54D21_DICDI	Uncharacterized protein;DDB0184451;ortholog
28395.5	Q55FI2_DICDI	Uncharacterized protein;DDB0189776;ortholog
27552.4	Q54VG7_DICDI	Not found
26837.4	Q54IH4_DICDI	Nicotinamide-nucleotide adenylyltransferase (Fragment);DDB_G0288757;ortholog
25899.4	TMM33_DICDI	Transmembrane protein 33 homolog;tmem33;ortholog
18904.5	LRRX1_DICDI	Putative leucine-rich repeat-containing protein DDB_G0290503;DDB_G0290503;ortholog
16117.4	Q54UB7_DICDI	Uncharacterized protein;oxaB;ortholog
15519.3	Q75JH1_DICDI	Uncharacterized protein;DDB0169513;ortholog
12896	Q8T196_DICDI	Not found
11384.1	Q54SJ2_DICDI	Uncharacterized protein;DDB_G0282433;ortholog
10014.5	Q556S4_DICDI	Uncharacterized protein;DDB0168045;ortholog
4754.53	ACT27_DICDI	Putative actin-27;act27;ortholog
4404.75	Q54UL7_DICDI	Uncharacterized protein;DDB0203945;ortholog
4171.87	RABG1_DICDI	Ras-related protein RabG1;rabG1;ortholog
2396.87	Q54EU2_DICDI	Uncharacterized protein;DDB0183827;ortholog
1495.21	Q1ZXP1_DICDI	PHD zinc finger-containing protein;DDB_G0271886;ortholog
1303.28	CPSF3_DICDI	Cleavage and polyadenylation specificity factor subunit 3;cpsf3;ortholog
1147.47	Y3509_DICDI	TNF receptor-associated factor family protein DDB_G0273433/DDB_G0273509;DDB_G0273433;ortholog
1144.71	VPS28_DICDI	Vacuolar protein sorting-associated protein 28;vps28;ortholog
1126.6	Q54G36_DICDI	Uncharacterized protein;DDB0219559;ortholog
