# Supplementary material for: Proteomic and Transcriptomic Profiling Identifies Early Developmentally Regulated Proteins in Dictyostelium Discoideum
Source: Cells. 2019 Oct 1;8(10):1187. doi: 10.3390/cells8101187 (PMC6830349; doi:10.3390/cells8101187)
Supplement: Supplementary file 1 [file cells-08-01187-s001.zip › Table S4.xlsx]

## Sheet: 95p glkA dev_veg downregulated
Annotation Cluster	UniProt ID	DDB ID	p.val Adj.	Entry name	Status	Protein names	Gene names	Length	Function
5	Q55DR6	DDB0191105	0.0633217413258743	FCSA_DICDI	reviewed	Fatty acyl-CoA synthetase A (EC 6.2.1.3) (Long chain fatty acyl coenzyme A-synthetase 1) (LC-FACS 1) (Long-chain-fatty-acid--CoA synthetase 1)	fcsA DDB_G0269242	667	FATTY ACYL-COA SYNTHETASE A (PTHR43272:SF12)
3,5	P54872	DDB0219924	0.0233394459422142	HMCSA_DICDI	reviewed	Hydroxymethylglutaryl-CoA synthase A (HMG-CoA synthase A) (EC 2.3.3.10) (3-hydroxy-3-methylglutaryl coenzyme A synthase A)	hgsA DDB_G0288461	482	3-HYDROXY-3-METHYLGLUTARYL-COA SYNTHASE 1 (SOLUBLE) (PTHR43323:SF2)
3,5	Q54N49	DDB0231710	0.00218534115052631	INO1_DICDI	reviewed	Inositol-3-phosphate synthase (EC 5.5.1.4) (Myo-inositol 1-phosphate synthase) (IPS) (MI-1-P synthase) (MIP synthase)	ino1 DDB_G0285505	511	INOSITOL-3-PHOSPHATE SYNTHASE 1 (PTHR11510:SF5)
1, 2,3,5	Q54YA0	DDB0235360	0.00274147383011785	ACLY_DICDI	reviewed	Probable ATP-citrate synthase (EC 2.3.3.8) (ATP-citrate (pro-S-)-lyase) (Citrate cleavage enzyme)	acly DDB_G0278345	622	ATP-CITRATE SYNTHASE-RELATED (PTHR23118:SF21)
3,5	Q54I98	DDB0237965	0.0616384612032548	SMT1_DICDI	reviewed	Probable cycloartenol-C-24-methyltransferase 1 (EC 2.1.1.41) (24-sterol C-methyltransferase 1) (Sterol 24-C-methyltransferase 1)	smt1 DDB_G0288907	354	STEROL 4-C-METHYLTRANSFERASE STRM-1 (PTHR44068:SF1)
3,4,5	Q54DR1	DDB0231376	0.0107239238895928	FDFT_DICDI	reviewed	Squalene synthase (SQS) (SS) (EC 2.5.1.21) (FPP:FPP farnesyltransferase) (Farnesyl-diphosphate farnesyltransferase)	fdfT DDB_G0292072	416	SQUALENE SYNTHASE (PTHR11626:SF2)
	Q8T6B7	DDB0191228	0.159359305833856	ABCF2_DICDI	reviewed	ABC transporter F family member 2	abcF2 DDB_G0284047	593	ATP-BINDING CASSETTE SUB-FAMILY F MEMBER 2 (PTHR19211:SF15)
	Q54CG0	DDB0214895	0.0105303530509556	ABCGA_DICDI	reviewed	ABC transporter G family member 10 (ABC transporter ABCG.10)	abcG10 DDB_G0292986	1466	ABC TRANSPORTER G FAMILY MEMBER 10-RELATED (PTHR19241:SF457)
	Q556W2	DDB0267013	0.00315092291680153	ABCGH_DICDI	reviewed	ABC transporter G family member 17 (ABC transporter ABCG.17)	abcG17-1 DDB_G0273073; abcG17-2 DDB_G0273781	1476	ABC TRANSPORTER ATP-BINDING PROTEIN/PERMEASE PDR18-RELATED (PTHR19241:SF486)
	Q8T690	DDB0191230	0.0447877933396766	ABCG3_DICDI	reviewed	ABC transporter G family member 3 (ABC transporter ABCG.3)	abcG3 DDB_G0287461	1393	ABC TRANSPORTER G FAMILY MEMBER 3 (PTHR19241:SF157)
	Q869V1	DDB0232113	0.00218534115052631	NRAM1_DICDI	reviewed	Metal transporter nramp1 homolog (Natural resistance-associated membrane protein 1)	nramp1 nramp slc11a1 DDB_G0276973	533	METAL TRANSPORTER NRAMP1 HOMOLOG (PTHR11706:SF8)
	Q55BF2	DDB0302495	0.00245890533437689	NMD3_DICDI	reviewed	60S ribosomal export protein NMD3	nmd3 DDB_G0271306	530	60S RIBOSOMAL EXPORT PROTEIN NMD3 (PTHR12746:SF2)
	Q54RB6	DDB0305780	0.107362899005948	Q54RB6_DICDI	unreviewed	Uncharacterized protein	DDB_G0283273	124	39S RIBOSOMAL PROTEIN L43, MITOCHONDRIAL (PTHR21396:SF2)
	Q55D72	DDB0306589	0.00218534115052631	Q55D72_DICDI	unreviewed	Uncharacterized protein	DDB0190536	824	28S RIBOSOMAL PROTEIN S18C, MITOCHONDRIAL (PTHR13479:SF40)
	Q86H83	DDB0308397	0.02854394454716	Q86H83_DICDI	unreviewed	Uncharacterized protein	DDB0217676	158	39S RIBOSOMAL PROTEIN L49, MITOCHONDRIAL (PTHR13477:SF0)
1,3,4,5	Q54M22	DDB0230190	0.0160667938706851	ODBA_DICDI	reviewed	2-oxoisovalerate dehydrogenase subunit alpha, mitochondrial (EC 1.2.4.4) (Branched-chain alpha-keto acid dehydrogenase E1 component alpha chain) (BCKDE1A) (BCKDH E1-alpha)	bkdA DDB_G0286335	441	2-OXOISOVALERATE DEHYDROGENASE SUBUNIT ALPHA, MITOCHONDRIAL (PTHR43380:SF1)
1	Q86I22	DDB0237520	0.108786243139416	FAHD1_DICDI	reviewed	Acylpyruvase FAHD1, mitochondrial (EC 3.7.1.5) (Fumarylacetoacetate hydrolase domain-containing protein 1)	fahd1 DDB_G0275071	218	ACYLPYRUVASE FAHD1, MITOCHONDRIAL (PTHR11820:SF7)
1,3	Q54QJ9	DDB0230096	0.000281193122373322	KAD2_DICDI	reviewed	Adenylate kinase (EC 2.7.4.3) (ATP-AMP transphosphorylase) (ATP:AMP phosphotransferase) (Adenylate kinase A) (Adenylate kinase cytosolic and mitochondrial) (Adenylate monophosphate kinase)	adkA DDB_G0283805	276	ADENYLATE KINASE 2, MITOCHONDRIAL (PTHR23359:SF22)
1, 2,3	Q553V1	DDB0220638	0.00230417532233715	CISYM_DICDI	reviewed	Citrate synthase, mitochondrial (EC 2.3.3.16)	cs DDB_G0275311	460	CITRATE SYNTHASE, MITOCHONDRIAL (PTHR11739:SF8)
1, 2,3	Q869Y7	DDB0230198	0.0052911203202189	ODO2_DICDI	reviewed	Dihydrolipoyllysine-residue succinyltransferase component of 2-oxoglutarate dehydrogenase complex, mitochondrial (EC 2.3.1.61) (2-oxoglutarate dehydrogenase complex component E2) (OGDC-E2) (Dihydrolipoamide succinyltransferase component of 2-oxoglutarate dehydrogenase complex)	odhB dlst DDB_G0275029	439	DIHYDROLIPOYLLYSINE-RESIDUE SUCCINYLTRANSFERASE COMPONENT OF 2-OXOGLUTARATE DEHYDROGENASE COMPLEX, MITOCHONDRIAL (PTHR43416:SF5)
1,4	Q54KB7	DDB0231438	0.0135427439129362	DHE3_DICDI	reviewed	Glutamate dehydrogenase, mitochondrial (GDH) (EC 1.4.1.3)	gluD DDB_G0287469	502	GLUTAMATE DEHYDROGENASE 1, MITOCHONDRIAL (PTHR11606:SF13)
1, 2,3	Q55BI2	DDB0231288	0.00526704723091524	IDHA_DICDI	reviewed	Isocitrate dehydrogenase [NAD] regulatory subunit A, mitochondrial (EC 1.1.1.41)	idhA DDB_G0271344	354	ISOCITRATE DEHYDROGENASE [NAD] SUBUNIT ALPHA, MITOCHONDRIAL (PTHR11835:SF34)
1, 2,3,4	Q54B68	DDB0231294	0.0608134544879936	IDHB_DICDI	reviewed	Isocitrate dehydrogenase [NAD] regulatory subunit B, mitochondrial (EC 1.1.1.41)	idhB DDB_G0293872	360	ISOCITRATE DEHYDROGENASE [NAD] SUBUNIT BETA, MITOCHONDRIAL (PTHR11835:SF42)
1	Q75JL2	DDB0231571	0.0397124423601973	RECAM_DICDI	reviewed	Mitochondrial DNA repair protein recA homolog (Recombinase A homolog)	recA DDB_G0276073	452	MITOCHONDRIAL DNA REPAIR PROTEIN RECA HOMOLOG (PTHR45900:SF1)
1	Q8MYF0	DDB0304673	0.0516137090178526	MG101_DICDI	reviewed	Mitochondrial genome maintenance protein mgm101 homolog	mgm101 DDB_G0277451	377	MITOCHONDRIAL GENOME MAINTENANCE PROTEIN MGM101 (PTHR31404:SF0)
1	Q54NZ0	DDB0252758	0.180362915260566	TIM10_DICDI	reviewed	Mitochondrial import inner membrane translocase subunit Tim10	timm10 tim10 DDB_G0284911	88	MITOCHONDRIAL IMPORT INNER MEMBRANE TRANSLOCASE SUBUNIT TIM10 (PTHR11038:SF16)
1	O97470	DDB0201558	0.00448322840109277	ADT_DICDI	reviewed	Mitochondrial substrate carrier family protein ancA (ADP,ATP carrier protein) (ADP/ATP translocase) (Adenine nucleotide translocator) (ANT)	ancA DDB_G0267454	309	ADP/ATP TRANSLOCASE 1 (PTHR45635:SF14)
1	Q54BM3	DDB0237597	0.0580647560742364	MCFG_DICDI	reviewed	Mitochondrial substrate carrier family protein G (Solute carrier family 25 member 20 homolog A)	mcfG slc25a20A DDB_G0293556	300	MITOCHONDRIAL SUBSTRATE CARRIER FAMILY PROTEIN G (PTHR45624:SF24)
1	Q54BF6	DDB0233888	0.0107239238895928	MCFN_DICDI	reviewed	Mitochondrial substrate carrier family protein N (Solute carrier family 25 member 3 homolog)	mcfN slc25a3 DDB_G0293646	298	MITOCHONDRIAL PHOSPHATE CARRIER PROTEIN (PTHR45671:SF12)
1,3	Q54JP5	DDB0231478	0.0102883668433878	OAT_DICDI	reviewed	Probable ornithine aminotransferase (EC 2.6.1.13) (Ornithine--oxo-acid aminotransferase)	oatA DDB_G0287913	416	ORNITHINE AMINOTRANSFERASE, MITOCHONDRIAL (PTHR11986:SF18)
1, 2,3,4	Q55CC2	DDB0231383	0.0608134544879936	SDHB_DICDI	reviewed	Succinate dehydrogenase [ubiquinone] iron-sulfur subunit, mitochondrial (EC 1.3.5.1) (Iron-sulfur subunit of complex II) (Ip)	sdhB DDB_G0270120	287	SUCCINATE DEHYDROGENASE [UBIQUINONE] IRON-SULFUR SUBUNIT, MITOCHONDRIAL (PTHR11921:SF29)
1	Q54NV9	DDB0304552	0.0633217413258743	Q54NV9_DICDI	unreviewed	Uncharacterized protein	DDB0186283	424	ACYL-COA SYNTHETASE FAMILY MEMBER 2, MITOCHONDRIAL (PTHR43201:SF9)
1	Q54VM9	DDB0306945	0.289495650308132	Q54VM9_DICDI	unreviewed	Uncharacterized protein	DDB0206464	300	ATP SYNTHASE MITOCHONDRIAL F1 COMPLEX ASSEMBLY FACTOR 1 (PTHR13126:SF0)
1	Q8MP58	DDB0235189	0.0447877933396766	Q8MP58_DICDI	unreviewed	Uncharacterized protein	DDB0168367	1066	PRESEQUENCE PROTEASE, MITOCHONDRIAL (PTHR43016:SF3)
1	Q54JC2	DDB0252830	0.00246230357507282	Y2881_DICDI	reviewed	Uncharacterized protein DDB_G0288155	DDB_G0288155	246	GAMMA CARBONIC ANHYDRASE 1, MITOCHONDRIAL-RELATED (PTHR13061:SF11)
7	Q54QD9	DDB0233997	0.0425243366384367	CTSB_DICDI	reviewed	Cathepsin B (EC 3.4.22.1) (Cathepsin B1)	ctsB DDB_G0283921	311	CATHEPSIN B (PTHR12411:SF16)
7	P54639	DDB0214999	0.0052911203202189	CYSP4_DICDI	reviewed	Cysteine proteinase 4 (EC 3.4.22.-)	cprD CP4 DDB_G0278721	442	CYSTEINE PROTEINASE 4-RELATED (PTHR12411:SF416)
7	P54640	DDB0185092	0.00230417532233715	CYSP5_DICDI	reviewed	Cysteine proteinase 5 (EC 3.4.22.-)	cprE CP5 DDB_G0272815	344	CYSTEINE PROTEINASE 4-RELATED (PTHR12411:SF416)
7	Q54IS1	DDB0349243	0.00230417532233715	Q54IS1_DICDI	unreviewed	Uncharacterized protein	DDB0187993	314	PRO-CATHEPSIN H (PTHR12411:SF572)
4	Q55EK2	DDB0233032	0.00218534115052631	C524A_DICDI	reviewed	Probable cytochrome P450 524A1 (EC 1.14.-.-)	cyp524A1 DDB_G0269016	532	CYTOCHROME P450 524A1-RELATED (PTHR24286:SF0)
6	Q86KC1	DDB0252580	0.608411539333546	LYSG2_DICDI	reviewed	Probable GH family 25 lysozyme 2 (EC 3.2.1.17) (1,4-beta-N-acetylmuramidase 2)	DDB_G0274181	212	LYSOZYME (PTHR23208:SF36)
	Q869W9	DDB0230068	0.0441386579200524	PKS16_DICDI	reviewed	Probable polyketide synthase 16 (dipks16) (EC 2.3.1.-)	pks16 DDB_G0275069	2603	POLYKETIDE SYNTHASE (PTHR43775:SF1)
	Q54IH6	DDB0216427	0.071031305412977	ABKA_DICDI	reviewed	Probable serine/threonine-protein kinase abkA (EC 2.7.11.-)	abkA adckA DDB_G0288749	565	LD23884P (PTHR43851:SF3)
4	Q556T4	DDB0238337	0.000281193122373322	Q556T4_DICDI	unreviewed	Uncharacterized protein	DDB0168056 DDB0217332	786	DESATURASE 1, ISOFORM A-RELATED (PTHR11351:SF31)
1, 2,3	Q54YA2	DDB0235361	0.00242051060912513	Q54YA2_DICDI	unreviewed	Uncharacterized protein	DDB0205386	450	ATP-CITRATE SYNTHASE (PTHR23118:SF0)
	Q1ZXN5	DDB0233223	0.0633217413258743	Q1ZXN5_DICDI	unreviewed	Uncharacterized protein	DDB_G0272476	124	NADH DEHYDROGENASE [UBIQUINONE] 1 ALPHA SUBCOMPLEX SUBUNIT 2 (PTHR12878:SF0)
	Q54CD7	DDB0306783	0.0107239238895928	Q54CD7_DICDI	unreviewed	Uncharacterized protein	DDB_G0293034	313	SUBFAMILY NOT NAMED (PTHR43899:SF4)
	Q54D02	DDB0305436	0.066168532745876	Q54D02_DICDI	unreviewed	Uncharacterized protein	DDB_G0292604	123
	Q54D70	DDB0306758	0.0383106244672277	Q54D70_DICDI	unreviewed	Uncharacterized protein	DDB0184405	347	TRNA (CARBOXYMETHYLURIDINE(34)-5-O)-METHYLTRANSFERASE (PTHR13069:SF21)
	Q54ES4	DDB0305627	0.0248656244141326	Q54ES4_DICDI	unreviewed	Uncharacterized protein	DDB0183846	182	SUBFAMILY NOT NAMED (PTHR10430:SF11)
	Q54HN9	DDB0348866	0.0516137090178526	Q54HN9_DICDI	unreviewed	Uncharacterized protein	DDB0188365	621	LUPUS LA PROTEIN (PTHR22792:SF100)
	Q54J99	DDB0305920	0.142227848183489	Q54J99_DICDI	unreviewed	Uncharacterized protein	DDB0187827	460	LP04564P (PTHR12354:SF1)
	Q54PJ5	DDB0308493	0.0633217413258743	Q54PJ5_DICDI	unreviewed	Uncharacterized protein	DDB0186047	265	SUBFAMILY NOT NAMED (PTHR33576:SF3)
	Q54QY8	DDB0232382	0.0357542407815631	Q54QY8_DICDI	unreviewed	Uncharacterized protein	DDB0185548	582	CELL SURFACE GLYCOPROTEIN GP138-RELATED (PTHR31093:SF4)
	Q54R89	DDB0237732	0.159359305833856	Q54R89_DICDI	unreviewed	Uncharacterized protein	DDB0185451	154
	Q54SX7	DDB0306348	0.108786243139416	Q54SX7_DICDI	unreviewed	Uncharacterized protein	DDB_G0282153	196	SAPOSIN B DOMAIN-CONTAINING PROTEIN (PTHR11480:SF68)
	Q54T73	DDB0232379	0.066168532745876	Q54T73_DICDI	unreviewed	Uncharacterized protein	DDB0205055	707	CELL SURFACE GLYCOPROTEIN GP138-RELATED (PTHR31093:SF4)
	Q54T87	DDB0304645	0.0357542407815631	Q54T87_DICDI	unreviewed	Uncharacterized protein	DDB0204291	586	DEAD (ASP-GLU-ALA-ASP) BOX POLYPEPTIDE 43 (PTHR24031:SF594)
	Q54UV0	DDB0349035	0.0580647560742364	Q54UV0_DICDI	unreviewed	Uncharacterized protein	DDB0204740	1254
	Q54WE3	DDB0305391	0.124571066630556	Q54WE3_DICDI	unreviewed	Uncharacterized protein	DDB0205997	217	SUBFAMILY NOT NAMED (PTHR39523:SF1)
	Q54WE9	DDB0233747	0.332580064800651	Q54WE9_DICDI	unreviewed	Uncharacterized protein	DDB0205991	84	RNA-BINDING PROTEIN R05D3.8-RELATED (PTHR15241:SF38)
	Q54WK0	DDB0302376	0.00230417532233715	Q54WK0_DICDI	unreviewed	Uncharacterized protein	DDB0205936	281	SUBFAMILY NOT NAMED (PTHR11863:SF37)
	Q550Q8	DDB0348567	0.23152500843885	Q550Q8_DICDI	unreviewed	Uncharacterized protein	DDB_G0277039	419	33 KDA CHAPERONIN (PTHR30111:SF1)
	Q556W7	DDB0348568	0.07348044	Q556W7_DICDI	unreviewed	Uncharacterized protein	DDB0203044 DDB0217299	122	LP04985P (PTHR10986:SF16)
	Q55EC2	DDB0306113	0.023844527347427	Q55EC2_DICDI	unreviewed	Uncharacterized protein	DDB0201681	431
	Q55G08	DDB0307397	0.12046952578574	Q55G08_DICDI	unreviewed	Uncharacterized protein	DDB0216560	185
	Q75JG3	DDB0306650	0.0430296185254049	Q75JG3_DICDI	unreviewed	Uncharacterized protein	DDB0169521	713	ELONGATION FACTOR FAMILY PROTEIN (PTHR42908:SF8)
	Q7KWR8	DDB0308197	0.32547642173379	Q7KWR8_DICDI	unreviewed	Uncharacterized protein	DDB_G0276291	132
	Q86K57	DDB0233205	0.107362899005948	Q86K57_DICDI	unreviewed	Uncharacterized protein	DDB0169117	210	NADH DEHYDROGENASE (UBIQUINONE) FE-S PROTEIN 8, (NADH-COENZYME Q REDUCTASE)-RELATED (PTHR10849:SF20)
	Q86K67	DDB0307317	0.00840882168780236	Q86K67_DICDI	unreviewed	Uncharacterized protein	DDB0217938	1117	SUBFAMILY NOT NAMED (PTHR31596:SF5)
	Q86KA1	DDB0307232	0.00218534115052631	Q86KA1_DICDI	unreviewed	Uncharacterized protein	DDB0167610	182	SUBFAMILY NOT NAMED (PTHR45987:SF5)
	Q86KB3	DDB0237696	0.115134176468392	Q86KB3_DICDI	unreviewed	Uncharacterized protein	DDB0167572	1258	SUBFAMILY NOT NAMED (PTHR21646:SF39)
6	Q75JQ0	DDB0232085	0.0105303530509556	Y2085_DICDI	reviewed	Uncharacterized protein DDB_G0272238	DDB_G0272238	69
	Q7KWY4	DDB0308200	0.101472075999285	Y8293_DICDI	reviewed	Uncharacterized protein DDB_G0276777	DDB_G0276777	82
6	Q54G58	DDB0267123	0.071031305412977	Y0387_DICDI	reviewed	Uncharacterized protein DDB_G0290387	DDB_G0290387	308	SUBFAMILY NOT NAMED (PTHR33576:SF2)
4	Q54NS9	DDB0266658	0.00878403134651604	AIFA_DICDI	reviewed	Apoptosis-inducing factor homolog A (EC 1.-.-.-)	aifA DDB_G0285003	408	APOPTOSIS-INDUCING FACTOR 2 (PTHR43735:SF3)
6	Q5XM24	DDB0231036	0.0633217413258743	APRA_DICDI	reviewed	Autocrine proliferation repressor protein A (PhoPQ-activated pathogenicity-related protein)	aprA DDB_G0281663	494	AUTOCRINE PROLIFERATION REPRESSOR PROTEIN A (PTHR31497:SF0)
	Q54RL3	DDB0234238	0.228489785866006	Q54RL3_DICDI	unreviewed	Carboxylic ester hydrolase (EC 3.1.1.-)	DDB0185347	545	CARBOXYLIC ESTER HYDROLASE (PTHR45570:SF1)
	Q9GPS1	DDB0191315	0.00242051060912513	LYRM7_DICDI	reviewed	Complex III assembly factor LYRM7 (LYR motif-containing protein 7)	lyrm7 MZM1L	140
	B0G102	DDB0235212	0.244124749272874	CKS1_DICDI	reviewed	Cyclin-dependent kinases regulatory subunit	cks1 DDB_G0271642	82	CYCLIN-DEPENDENT KINASES REGULATORY SUBUNIT 2 (PTHR23415:SF12)
	P15808	DDB0214905	0.00939466634157312	THY1_DICDI	reviewed	Flavin-dependent thymidylate synthase (FDTS) (EC 2.1.1.148) (FAD-dependent thymidylate synthase) (Thymidylate synthase thy1) (TS) (TSase)	thyA thy1 DDB_G0280045	303	FLAVIN-DEPENDENT THYMIDYLATE SYNTHASE (PTHR34934:SF2)
	Q54VG1	DDB0230131	0.0499657397113867	GPA12_DICDI	reviewed	Guanine nucleotide-binding protein alpha-12 subunit (G alpha-12)	gpaL gpa12 DDB_G0280351	354	GUANINE NUCLEOTIDE-BINDING PROTEIN ALPHA-12 SUBUNIT (PTHR10218:SF200)
	Q95US4	DDB0214937	0.0758941391108496	Q95US4_DICDI	unreviewed	Lipid-anchored plasma membrane glycoprotein 130	gp130 DDB0214937	768	CELL SURFACE GLYCOPROTEIN GP138-RELATED (PTHR31093:SF4)
	Q54DT6	DDB0237772	0.0658883127097107	Q54DT6_DICDI	unreviewed	Long-chain-alcohol oxidase (EC 1.1.3.20)	DDB0184181	781	LONG-CHAIN-ALCOHOL OXIDASE FAO1-RELATED (PTHR46056:SF4)
	B0G119	DDB0238002	0.0105303530509556	B0G119_DICDI	unreviewed	Peptidylprolyl isomerase (EC 5.2.1.8)	DDB_G0295681	111	PEPTIDYLPROLYL ISOMERASE (PTHR10516:SF341)
	Q55G75	DDB0232013	0.111590797822343	Y7786_DICDI	reviewed	PH domain-containing protein DDB_G0267786	DDB_G0267786	528	PH DOMAIN-CONTAINING PROTEIN DDB_G0267786 (PTHR14392:SF8)
	Q55CU8	DDB0216218	0.0233394459422142	PITC_DICDI	reviewed	Phosphatidylinositol transfer protein 3 (CRAL-TRIO domain-containing protein pitC) (Random slug protein 5)	pitC rsc5 DDB_G0269182	364	RANDOM SLUG PROTEIN 5 (PTHR45824:SF1)
6	Q55BZ5	DDB0232076	0.308849588253619	DCD1A_DICDI	reviewed	Protein dcd1A (Acid ceramidase-like protein A)	dcd1A DDB_G0270296	441	PROTEIN DCD1A (PTHR35190:SF3)
6	O77257	DDB0215014	0.0633217413258743	P17_DICDI	reviewed	Protein gp17	p17 DDB_G0278725	174	PROTEIN GP17 (PTHR38742:SF1)
	Q7YXD4	DDB0191340	0.467038620750639	P80_DICDI	reviewed	Protein P80 (Endosomal membrane protein)	p80 DDB_G0287297	530	COPPER TRANSPORTER 1A, ISOFORM C-RELATED (PTHR12483:SF27)
	Q86J23	DDB0305401	0.0971742023479295	LTOR3_DICDI	reviewed	Ragulator complex protein LAMTOR3 homolog (Late endosomal/lysosomal adaptor and MAPK and MTOR activator 3)	DDB_G0274833	132	RAGULATOR COMPLEX PROTEIN LAMTOR3 (PTHR13378:SF1)
	Q55E31	DDB0229397	0.0238494929903964	RB32B_DICDI	reviewed	Ras-related protein Rab-32B	rab32B DDB_G0269416	260	RAS-RELATED PROTEIN RAB-32B (PTHR24073:SF370)
3	Q54F74	DDB0230064	0.115134176468392	Q54F74_DICDI	unreviewed	Sulfate adenylyltransferase	DDB0230064	588	SULFATE ADENYLYLTRANSFERASE (PTHR42700:SF1)
6	Q55BA2	DDB0307119	0.00218534115052631	U522C_DICDI	reviewed	UPF0522 protein C	DDB_G0271242	503
	P54642	DDB0185071	0.0756114362063916	VATL_DICDI	reviewed	V-type proton ATPase proteolipid subunit (V-ATPase 16 kDa proteolipid subunit) (Vacuolar proton pump 16 kDa proteolipid subunit)	vatP DDB_G0274381	196	V-TYPE PROTON ATPASE 16 KDA PROTEOLIPID SUBUNIT (PTHR10263:SF5)
Annotation culster 1	Mitochondria
Annotation culster 2	TCA cycle
Annotation culster 3	ddi01130:Biosynthesis of antibiotics
Annotation culster 4	Oxidoreductase
Annotation culster 5	Lipid metabolism
Annotation culster 6	Secreted
Annotation culster 7	Thiol protease
