# Supplementary material for: Proteomic and Transcriptomic Profiling Identifies Early Developmentally Regulated Proteins in Dictyostelium Discoideum
Source: Cells. 2019 Oct 1;8(10):1187. doi: 10.3390/cells8101187 (PMC6830349; doi:10.3390/cells8101187)
Supplement: Supplementary file 1 [file cells-08-01187-s001.zip › Table S3.xlsx]

## Sheet: 102 glkA null dev vs veg upreg
Annotation Cluster	UniProt ID	DDB ID	p.val Adj.	Entry name	Status	Protein names	Gene names	Length
2	P13773	DDB0238333	0.0382599315469193	CAR1_DICDI	reviewed	Cyclic AMP receptor 1 (cAMP receptor 1)	carA-1 car1 DDB_G0273397; carA-2 car1 DDB_G0273533	392
2	Q54QB1	DDB0191457	0.0158973522135143	ERK2_DICDI	reviewed	Extracellular signal-regulated kinase 2 (ERK2) (EC 2.7.11.24) (Defective in aggregation protein C) (MAP kinase 2)	erkB dagC erk2 DDB_G0283903	369
2	P34145	DDB0219941	0.00271539312282309	RAC1B_DICDI	reviewed	Rho-related protein rac1B	rac1B DDB_G0268622	194
2	Q55FS2	DDB0216375	0.0228563513760512	STK4L_DICDI	reviewed	Serine/threonine-protein kinase 4 homolog B (EC 2.7.11.1) (Kinase responsive to stress B) (STE20-like kinase krsB)	krsB krs2 DDB_G0267978	1105
2	Q55D99	DDB0191313	0.0415858596154065	PAKA_DICDI	reviewed	Serine/threonine-protein kinase pakA (dPAKa) (EC 2.7.11.1) (dpak1)	pakA DDB_G0269166	1197
1, 2	P42529	DDB0185026	0.0435054848965247	CBPA_DICDI	reviewed	Calcium-binding protein A (Calcium-binding protein 1)	cbpA cbp1 cbpB DDB_G0276759	156
2	P34117	DDB0191155	0.0415858596154065	CDK5_DICDI	reviewed	Cyclin-dependent kinase 5 homolog (EC 2.7.11.22) (CDC2-like serine/threonine-protein kinase CRP) (Cell division protein kinase 5)	cdk5 crp crpA DDB_G0288677	292
2	P16051	DDB0191327	0.0233507522036142	GPA2_DICDI	reviewed	Guanine nucleotide-binding protein alpha-2 subunit (G alpha-2)	gpaB DDB_G0276267	357
	O60952	DDB0214939	0.0333970672016563	LIME_DICDI	reviewed	LIM domain-containing protein E (DdLim)	limE crp DDB_G0279415	199
	O96622	DDB0214932	0.0382599315469193	ARPC1_DICDI	reviewed	Actin-related protein 2/3 complex subunit 1 (Arp2/3 complex 41 kDa subunit) (p41-Arc)	arcA Arc40 arpD DDB_G0277825	369
	Q55DU3	DDB0231649	0.00485744536349755	ACTOA_DICDI	reviewed	Actobindin-A	abnA DDB_G0270884	92
	Q6B9X6	DDB0216405	0.000785092506060803	VWKA_DICDI	reviewed	Alpha-protein kinase vwkA (EC 2.7.11.1) (von Willebrand factor A alpha-kinase) (vWF kinase)	vwkA DDB_G0268144	625
	Q75J93	DDB0229980	0.000785092506060803	CPAS1_DICDI	reviewed	Circularly permutated Ras protein 1 (DdiCPRas1)	cpras1 DDB_G0277381	842
	Q54BW4	DDB0231848	0.00971706322511524	CPAS2_DICDI	reviewed	Circularly permutated Ras protein 2 (DdiCPRas2)	cpras2 DDB_G0293376	3933
	Q65YR7	DDB0220658	0.0435983520051269	CYTA2_DICDI	reviewed	Cystatin-A2	cpiB DDB_G0280439	95
	Q8WQ86	DDB0191160	0.0435983520051269	EB1_DICDI	reviewed	Microtubule-associated protein RP/EB family member 1 (DdEB1)	eb1 DDB_G0283607	506
	Q550F6	DDB0233528	0.011723051525796	DCX_DICDI	reviewed	Protein doublecortin (DdDCX)	dcx DDB_0217917 DDB_G0277115	308
	Q54HF1	DDB0220462	0.0216037457884511	ACT24_DICDI	reviewed	Putative actin-24	act24 DDB_G0289505	377
	Q54K81	DDB0191526	0.0427496023702614	TALB_DICDI	reviewed	Talin-B	talB DDB_G0287505	2614
	Q54DL7	DDB0234030	0.0001922178	Y2188_DICDI	reviewed	von Willebrand factor A domain-containing protein DDB_G0292188	DDB_G0292188	750
1	Q1ZXH5	DDB0233185	0.0126330960222348	Q1ZXH5_DICDI	unreviewed	Calcium-binding EF-hand domain-containing protein	DDB_G0279681	157
1	P54653	DDB0191196	0.0183572662831704	CBP2_DICDI	reviewed	Calcium-binding protein 2	cbp2 cbpC DDB_G0267456	168
1	Q54RF4	DDB0219925	0.106845487421434	CBP4A_DICDI	reviewed	Calcium-binding protein 4a	cbpD1 DDB_G0283153	162
1	Q7YSW8	DDB0185021	0.0182229458401429	PP2BA_DICDI	reviewed	Serine/threonine-protein phosphatase 2B catalytic subunit (EC 3.1.3.16) (Calcineurin subunit A)	canA DDB_G0276883	623
	Q86IJ1	DDB0191298	0.0420326920339496	PSDE_DICDI	reviewed	26S proteasome non-ATPase regulatory subunit 14 (EC 3.4.19.-) (26S proteasome regulatory subunit RPN11) (Sks1 multidrug resistance protein homolog)	psmD14 sks1 DDB_G0272566	306
	Q55G04	DDB0232930	0.128317956977075	PSA5_DICDI	reviewed	Proteasome subunit alpha type-5 (EC 3.4.25.1)	psmA5 DDB_G0268538	241
	P54679	DDB0214946	0.0118204106667076	PMA1_DICDI	reviewed	Probable plasma membrane ATPase (EC 3.6.3.6) (PAT2) (Proton pump)	patB DDB_G0282817	1058
	Q1ZXD6	DDB0232931	0.0749598480776657	ROCO5_DICDI	reviewed	Probable serine/threonine-protein kinase roco5 (EC 2.7.11.1) (Ras of complex proteins and C-terminal of roc 5)	roco5 DDB_G0294533	2800
	Q86AA1	DDB0266463	0.0037065716273601	LYST2_DICDI	reviewed	Probable T4-type lysozyme 2 (EC 3.2.1.17) (Muramidase)	DDB_G0274291	170
	Q54BH1	DDB0304478	0.0295097414220486	Q54BH1_DICDI	unreviewed	Uncharacterized protein	DDB0192054	609
	Q54FS0	DDB0306088	0.0105721416876865	Q54FS0_DICDI	unreviewed	Uncharacterized protein	DDB0189000	720
	Q54FV6	DDB0238324	0.0558848258436831	Q54FV6_DICDI	unreviewed	Uncharacterized protein	DDB0188965	472
	Q54G36	DDB0348186	0.1558643	Q54G36_DICDI	unreviewed	Uncharacterized protein	DDB0219559	921
	Q54G71	DDB0305620	0.0339781349190032	Q54G71_DICDI	unreviewed	Uncharacterized protein	DDB0219552	309
	Q54GR0	DDB0306683	0.0435054848965247	Q54GR0_DICDI	unreviewed	Uncharacterized protein	DDB0188671	1036
	Q54HK5	DDB0306670	0.0037065716273601	Q54HK5_DICDI	unreviewed	Uncharacterized protein	DDB0188399	399
	Q54I40	DDB0304888	0.0251033536741163	Q54I40_DICDI	unreviewed	Uncharacterized protein	DDB0188218	170
	Q54IK3	DDB0306657	0.0126330960222348	Q54IK3_DICDI	unreviewed	Uncharacterized protein	DDB0188059	585
	Q54K79	DDB0237494	0.00205876260003593	Q54K79_DICDI	unreviewed	Uncharacterized protein	DDB0187516	984
	Q54MX6	DDB0238301	0.0118204106667076	Q54MX6_DICDI	unreviewed	Uncharacterized protein	DDB0186613	247
	Q54PJ6	DDB0348376	0.0303753515128792	Q54PJ6_DICDI	unreviewed	Uncharacterized protein	DDB_G0284509	102
	Q54Q34	DDB0349533	0.0611557011689938	Q54Q34_DICDI	unreviewed	Uncharacterized protein	DDB0185859	977
	Q54QE9	DDB0237822	0.00971706322511524	Q54QE9_DICDI	unreviewed	Uncharacterized protein	DDB0185738	592
	Q54U48	DDB0308267	0.011723051525796	Q54U48_DICDI	unreviewed	Uncharacterized protein	DDB0204127	678
	Q54UX5	DDB0348298	0.00205876260003593	Q54UX5_DICDI	unreviewed	Uncharacterized protein	DDB0204712	476
	Q54WT5	DDB0232250	0.0274591914781991	Q54WT5_DICDI	unreviewed	Uncharacterized protein	DDB0205771	1100
	Q54X06	DDB0304554	0.123931515622595	Q54X06_DICDI	unreviewed	Uncharacterized protein	DDB0205698	573
	Q54X54	DDB0233115	0.0355440533434082	Q54X54_DICDI	unreviewed	Uncharacterized protein	DDB0205647	1053
	Q54Y28	DDB0306276	0.00573320517018086	Q54Y28_DICDI	unreviewed	Uncharacterized protein	DDB0205464	823
	Q54Y89	DDB0308236	0.00940635298703228	Q54Y89_DICDI	unreviewed	Uncharacterized protein	DDB0218091	316
	Q54YS7	DDB0233648	0.0197142727975792	Q54YS7_DICDI	unreviewed	Uncharacterized protein	DDB0204424	530
	Q551A9	DDB0306860	0.00900089582526902	Q551A9_DICDI	unreviewed	Uncharacterized protein	DDB0202949	768
	Q551B0	DDB0306859	0.0527806083745785	Q551B0_DICDI	unreviewed	Uncharacterized protein	DDB_G0276679	117
	Q556W6	DDB0231337	0.09110195	Q556W6_DICDI	unreviewed	Uncharacterized protein	DDB0217300 DDB0231337	124
	Q556Z2	DDB0302428	0.062497773692042	Q556Z2_DICDI	unreviewed	Uncharacterized protein	DDB0217274 DDB0229428	694
	Q55BQ2	DDB0307774	0.0136499627537865	Q55BQ2_DICDI	unreviewed	Uncharacterized protein	DDB0216772	310
1	Q55DJ6	DDB0252832	0.0126330960222348	Q55DJ6_DICDI	unreviewed	Uncharacterized protein	DDB0190421	404
	Q55DY0	DDB0234033	0.00485744536349755	Q55DY0_DICDI	unreviewed	Uncharacterized protein	DDB0190293	736
	Q55E22	DDB0305165	0.0298165448148218	Q55E22_DICDI	unreviewed	Uncharacterized protein	DDB_G0270864	963
	Q58A41	DDB0231686	0.000785092506060803	Q58A41_DICDI	unreviewed	Uncharacterized protein	DD8-14 DDB0188434	663
	Q75JW5	DDB0232205	0.00971706322511524	Q75JW5_DICDI	unreviewed	Uncharacterized protein	DDB0168738	802
	Q86AC9	DDB0233513	0.00851545978252008	Q86AC9_DICDI	unreviewed	Uncharacterized protein	DDB0167013	789
	Q86H96	DDB0306627	0.207653251623858	Q86H96_DICDI	unreviewed	Uncharacterized protein	DDB0167299	650
	Q86JC5	DDB0233168	0.0394025126687421	Q86JC5_DICDI	unreviewed	Uncharacterized protein	DDB0169544	1051
	Q86JH5	DDB0304449	0.0611557011689938	Q86JH5_DICDI	unreviewed	Uncharacterized protein	DDB0216877	729
	Q86I43	DDB0238386	0.00321353737182821	Y5161_DICDI	reviewed	Uncharacterized protein DDB_G0275161	DDB_G0275161	187
	Q54LW6	DDB0305137	0.0368546212681469	Y8810_DICDI	reviewed	Uncharacterized protein DDB_G0286463	DDB_G0286463	105
	Q54H71	DDB0238599	0.0126330960222348	ADRPH_DICDI	reviewed	[Protein ADP-ribosylarginine] hydrolase (ADP-ribosylarginine hydrolase) (EC 3.2.2.19) (ADP-ribose-L-arginine cleaving enzyme)	adprh DDB_G0289675	392
	Q55G29	DDB0252704	0.0875035515322119	Q55G29_DICDI	unreviewed	Ribosomal protein L1 family protein	DDB_G0267850	618
	Q54TD8	DDB0237686	0.176237351829385	BOP1_DICDI	reviewed	Ribosome biogenesis protein BOP1 homolog	DDB_G0281839	833
	Q54RB0	DDB0191408	0.00137846460792528	Q54RB0_DICDI	unreviewed	Acyl-coenzyme A oxidase	acoA DDB0191408	687
	Q55BH8	DDB0231393	0.0265845452429594	Q55BH8_DICDI	unreviewed	Acyl-coenzyme A oxidase	DDB0231393	641
	Q54G64	DDB0220437	0.0185874207397028	Q54G64_DICDI	unreviewed	Argonaut-like protein	agnB DDB0220437	900
	Q55DE7	DDB0237977	0.0154888833026327	ATX2_DICDI	reviewed	Ataxin-2 homolog	atxn2 DDB_G0269682	1103
	Q54K96	DDB0233998	0.0251650519330973	NO66_DICDI	reviewed	Bifunctional lysine-specific demethylase and histidyl-hydroxylase NO66 (EC 1.14.11.-) (EC 1.14.11.27) (Histone lysine demethylase NO66) (JmjC domain-containing protein G)	jcdg DDB_G0287513	514
	Q54YT1	DDB0229882	0.034307207718378	Q54YT1_DICDI	unreviewed	C2 domain-containing protein	cnrO DDB_G0278101	132
	P90532	DDB0191154	0.00228915947813744	P90532_DICDI	unreviewed	Cell division cycle protein 48	cdcD DDB0191154	793
	Q54I48	DDB0266389	0.0154303728105977	CTL2_DICDI	reviewed	Choline transporter-like protein 2 (Solute carrier family 44 member 2)	slc44a2 ctl2 DDB_G0289013	628
	Q8MQU6	DDB0191110	0.0327608659266358	CISYP_DICDI	reviewed	Citrate synthase, peroxisomal (EC 2.3.3.16)	cshA DDB_G0267426	492
	Q54ST6	DDB0347215	0.0816289849240324	Y5281_DICDI	reviewed	ER membrane protein complex subunit 7 homolog	DDB_G0282229	216
	C7G005	DDB0252842	0.00485744536349755	C7G005_DICDI	unreviewed	GCN5-related N-acetyltransferase	nat13 DDB_G0295721	169
	P54671	DDB0191459	0.011723051525796	H1_DICDI	reviewed	Histone H1	H1 hstA DDB_G0285319	180
	P34118	DDB0191259	0.0245943114234731	MVPA_DICDI	reviewed	Major vault protein alpha (MVP-alpha)	mvpA DDB_G0269156	843
	Q54XC4	DDB0266394	0.0803087431315978	MYDGF_DICDI	reviewed	Myeloid-derived growth factor homolog	DDB_G0279047	150
	Q54NA0	DDB0235247	0.179996932538575	NUP85_DICDI	reviewed	Nuclear pore complex protein nup85 (Nucleoporin nup85)	nup85 DDB_G0285415	890
	Q95YL4	DDB0215364	0.0331272388957744	PEFB_DICDI	reviewed	Penta-EF hand domain-containing protein 2 (Apoptosis-linked gene 2 protein homolog B) (Dd-ALG-2b) (DdPEF-2)	pefB alg2B DDB_G0293530	205
	Q1ZXP1	DDB0233067	0.12561011423985	Q1ZXP1_DICDI	unreviewed	PHD zinc finger-containing protein	DDB_G0271886	1040
	Q54Z24	DDB0302532	0.0415937907482057	PITH1_DICDI	reviewed	PITH domain-containing protein 1	DDB_G0277951	202
	Q55FB8	DDB0191506	0.0952458118065994	PSLA_DICDI	reviewed	Presporeless protein A	pslA DDB_G0267410	1272
	Q54NZ1	DDB0191410	0.0582458927146921	MEMO1_DICDI	reviewed	Protein MEMO1 homolog	memo1 DDB_G0284869	290
	Q54I92	DDB0232402	0.000678988090327408	PSII_DICDI	reviewed	Protein psiI	psiI DDB_G0288919	719
	Q54EY3	DDB0230030	0.00495161196562557	Q54EY3_DICDI	unreviewed	Rab GTPase	rsmL DDB0230030	203
	Q54FB1	DDB0191519	0.00485744536349755	Q54FB1_DICDI	unreviewed	Random slug cDNA6 protein	rsc6 DDB0191519	651
	Q54XG4	DDB0233057	0.114102155217686	Q54XG4_DICDI	unreviewed	RBR-type E3 ubiquitin transferase (EC 2.3.2.31)	DDB0215278	563
	Q54WI5	DDB0220678	0.00937293196739858	Q54WI5_DICDI	unreviewed	SAP DNA-binding domain-containing protein	DDB0220678	1009
	Q54GB3	DDB0266406	0.0411066712789419	SYBB_DICDI	reviewed	Synaptobrevin-B	sybB DDB_G0290363	101
	Q5FBC4	DDB0349758	0.00228915947813744	TMCC_DICDI	reviewed	Tiny macrocysts protein C (Gamete enriched gene 10 protein) (HAT repeat-containing protein tmcC)	tmcC GEG10 DDB_G0289253	1400
	Q557K0	DDB0308470	0.01042167	Y3509_DICDI	reviewed	TNF receptor-associated factor family protein DDB_G0273433/DDB_G0273509	DDB_G0273433; DDB_G0273509	450
	Q54C11	DDB0237662	0.0353324057490883	Y3202_DICDI	reviewed	TNF receptor-associated factor family protein DDB_G0293202	DDB_G0293202	437
	Q54KD0	DDB0232091	0.0154888833026327	Y7407_DICDI	reviewed	TPR repeat-containing protein DDB_G0287407	DDB_G0287407	1663
	P34137	DDB0185117	0.02952792	PTP1_DICDI	reviewed	Tyrosine-protein phosphatase 1 (EC 3.1.3.48) (Protein-tyrosine-phosphate phosphohydrolase 1)	ptpA1-1 ptp1 DDB_G0273097; ptpA1-2 ptp1 DDB_G0273817	522
	O15706	DDB0191505	0.0126454157757562	VACA_DICDI	reviewed	Vacuolin-A	vacA vacA1 DDB_G0289485	598
Cluster 1	Calcium
Cluster 2	cAMP protein
