# Supplementary material for: Proteomic and Transcriptomic Profiling Identifies Early Developmentally Regulated Proteins in Dictyostelium Discoideum
Source: Cells. 2019 Oct 1;8(10):1187. doi: 10.3390/cells8101187 (PMC6830349; doi:10.3390/cells8101187)
Supplement: Supplementary file 1 [file cells-08-01187-s001.zip › Table S2.xlsx]

## Sheet: 91p AX2 dev_veg Negative
Annotation Cluster	UniProt ID	DDB ID	p.val Adj.	Entry name	Status	Protein names	Gene names	Length	Function
oxidoreductase	Q54NS9	DDB0266658	0.141582129236304	AIFA_DICDI	reviewed	Apoptosis-inducing factor homolog A (EC 1.-.-.-)	aifA DDB_G0285003	408	APOPTOSIS-INDUCING FACTOR 2 (PTHR43735:SF3)
	B0G0Z7	DDB0233562	0.00438201099141984	B0G0Z7_DICDI	unreviewed	Beta-lactamase family protein	DDB_G0294597	440	SERINE BETA-LACTAMASE-LIKE PROTEIN LACTB, MITOCHONDRIAL (PTHR46520:SF1)
	Q553V1	DDB0220638	0.00234479529646162	CISYM_DICDI	reviewed	Citrate synthase, mitochondrial (EC 2.3.3.16)	cs DDB_G0275311	460	CITRATE SYNTHASE, MITOCHONDRIAL (PTHR11739:SF8)
	O15818	DDB0215379	0.0715554053384284	CLU_DICDI	reviewed	Clustered mitochondria protein homolog	clua DDB_G0292806	1320	CLUSTERED MITOCHONDRIA PROTEIN HOMOLOG (PTHR12601:SF6)
oxidoreductase	P26310	DDB0215013	0.0391146537793847	COX6_DICDI	reviewed	Cytochrome c oxidase polypeptide 6, mitochondrial (EC 1.9.3.1) (Cytochrome c oxidase polypeptide VI)	cxfA cox6 DDB_G0282097	93
	Q54D07	DDB0238603	0.0167912322120241	CY1_DICDI	reviewed	Cytochrome c1, heme protein, mitochondrial (Cytochrome c-1) (Complex III subunit 4) (Complex III subunit IV) (Cytochrome b-c1 complex subunit 4)	cyc1 DDB_G0292594	275	CYTOCHROME C1, HEME PROTEIN, MITOCHONDRIAL (PTHR10266:SF3)
	Q54TR7	DDB0230195	0.0482073280159267	Q54TR7_DICDI	unreviewed	Dihydrolipoamide acetyltransferase component of pyruvate dehydrogenase complex (EC 2.3.1.-)	bkdC DDB0230195	517	LIPOAMIDE ACYLTRANSFERASE COMPONENT OF BRANCHED-CHAIN ALPHA-KETO ACID DEHYDROGENASE COMPLEX, MITOCHONDRIAL (PTHR43178:SF5)
	Q55E94	DDB0234169	0.0361618686156543	EFGM_DICDI	reviewed	Elongation factor G, mitochondrial (EF-Gmt) (Elongation factor G 1, mitochondrial) (mEF-G 1) (Elongation factor G1)	gfm1 DDB_G0270482	734	ELONGATION FACTOR G, MITOCHONDRIAL (PTHR43636:SF2)
	Q54LV3	DDB0266366	0.258154999778804	EFTS_DICDI	reviewed	Elongation factor Ts, mitochondrial (EF-Ts) (EF-TsMt)	tsfm DDB_G0286399	355	ELONGATION FACTOR TS, MITOCHONDRIAL (PTHR11741:SF0)
oxidoreductase	Q54KB7	DDB0231438	0.000469951989413353	DHE3_DICDI	reviewed	Glutamate dehydrogenase, mitochondrial (GDH) (EC 1.4.1.3)	gluD DDB_G0287469	502	GLUTAMATE DEHYDROGENASE 1, MITOCHONDRIAL (PTHR11606:SF13)
	Q55ER8	DDB0266934	0.178924123229798	GATB_DICDI	reviewed	Glutamyl-tRNA(Gln) amidotransferase subunit B, mitochondrial (Glu-AdT subunit B) (EC 6.3.5.-)	DDB_G0268776	538	GLUTAMYL-TRNA(GLN) AMIDOTRANSFERASE SUBUNIT B, MITOCHONDRIAL (PTHR11659:SF0)
	Q8I0H7	DDB0215366	5.29465550724596e-06	HSP7M_DICDI	reviewed	Heat shock 70 kDa protein, mitochondrial (75 kDa glucose-regulated protein homolog) (GRP-75)	mhsp70 hsp70 DDB_G0293298	658	STRESS-70 PROTEIN, MITOCHONDRIAL (PTHR19375:SF184)
oxidoreductase	Q55BI2	DDB0231288	0.0083803056619578	IDHA_DICDI	reviewed	Isocitrate dehydrogenase [NAD] regulatory subunit A, mitochondrial (EC 1.1.1.41)	idhA DDB_G0271344	354	ISOCITRATE DEHYDROGENASE [NAD] SUBUNIT ALPHA, MITOCHONDRIAL (PTHR11835:SF34)
oxidoreductase	Q75JR2	DDB0231402	0.0496794988271151	IDHP_DICDI	reviewed	Isocitrate dehydrogenase [NADP], mitochondrial (EC 1.1.1.42) (IDH 2) (IDP 2) (NADP(+)-specific ICDH 2) (NADP-isocitrate dehydrogenase 2) (Oxalosuccinate decarboxylase 2)	idhM DDB_G0272210	428	ISOCITRATE DEHYDROGENASE [NADP] CYTOPLASMIC (PTHR11822:SF21)
	O97470	DDB0201558	0.000808643553330841	ADT_DICDI	reviewed	Mitochondrial substrate carrier family protein ancA (ADP,ATP carrier protein) (ADP/ATP translocase) (Adenine nucleotide translocator) (ANT)	ancA DDB_G0267454	309	ADP/ATP TRANSLOCASE 1 (PTHR45635:SF14)
	Q55DY8	DDB0237598	0.0583111255124492	MFRN_DICDI	reviewed	Mitoferrin (Mitochondrial substrate carrier family protein F)	mcfF DDB_G0269470	308	MITOFERRIN (PTHR45758:SF4)
	Q555C8	DDB0233688	0.09183134138132	GLRX5_DICDI	reviewed	Monothiol glutaredoxin-5, mitochondrial	grx5 DDB_G0274657	143	GLUTAREDOXIN-RELATED PROTEIN 5, MITOCHONDRIAL (PTHR10293:SF16)
	C7FZZ8	DDB0252759	0.0111720001218594	C7FZZ8_DICDI	unreviewed	Phosphatidylserine decarboxylase	DDB_G0276503	399	PHOSPHATIDYLSERINE DECARBOXYLASE PROENZYME, MITOCHONDRIAL (PTHR10067:SF6)
Lipid metabolism	Q1ZXF1	DDB0232942	0.00443510312377146	ECHM_DICDI	reviewed	Probable enoyl-CoA hydratase, mitochondrial (EC 4.2.1.17) (Enoyl-CoA hydratase 1) (Short-chain enoyl-CoA hydratase) (SCEH)	echs1 DDB_G0285071	277	ENOYL-COA HYDRATASE, MITOCHONDRIAL (PTHR11941:SF54)
	Q54JP5	DDB0231478	0.0361618686156543	OAT_DICDI	reviewed	Probable ornithine aminotransferase (EC 2.6.1.13) (Ornithine--oxo-acid aminotransferase)	oatA DDB_G0287913	416	ORNITHINE AMINOTRANSFERASE, MITOCHONDRIAL (PTHR11986:SF18)
	Q23889	DDB0201606	0.000879055219960251	RT19_DICDI	reviewed	Ribosomal protein S19, mitochondrial	mrps19 rps19 DDB_G0294044	87	37S RIBOSOMAL PROTEIN S19, MITOCHONDRIAL (PTHR11880:SF8)
	Q54GH8	DDB0346546	0.0654461352510835	Q54GH8_DICDI	unreviewed	Uncharacterized protein	DDB0188747	114	39S RIBOSOMAL PROTEIN L30, MITOCHONDRIAL (PTHR15892:SF2)
	Q54LE9	DDB0309096	0.0111720001218594	Q54LE9_DICDI	unreviewed	Uncharacterized protein	DDB0187087	1098	UBIQUINONE BIOSYNTHESIS PROTEIN COQ9, MITOCHONDRIAL (PTHR21427:SF19)
	Q54PP3	DDB0238415	0.0292981817020398	Q54PP3_DICDI	unreviewed	Uncharacterized protein	DDB0185996	251	39S RIBOSOMAL PROTEIN L15, MITOCHONDRIAL (PTHR12934:SF12)
	Q54TR3	DDB0308797	0.107294185669043	Q54TR3_DICDI	unreviewed	Uncharacterized protein	DDB0204554	142	39S RIBOSOMAL PROTEIN L28, MITOCHONDRIAL (PTHR13528:SF2)
	Q8MP58	DDB0235189	0.0526146104650133	Q8MP58_DICDI	unreviewed	Uncharacterized protein	DDB0168367	1066	PRESEQUENCE PROTEASE, MITOCHONDRIAL (PTHR43016:SF3)
	Q86AD8	DDB0185081	0.243193425536024	Q86AD8_DICDI	unreviewed	Development protein DG1106	DG1106 DDB0185081	1207	ROLE IN CAMP SIGNALING DURING AGGREGATION
	Q55AR6	DDB0233763	0.202493408860387	NFAA_DICDI	reviewed	Neurofibromin-A (DdNF1)	nfaA DDB_G0271750	920	NEUROFIBROMIN-A (PTHR10194:SF129)
Lipid metabolism	Q54YA0	DDB0235360	0.00541681667060707	ACLY_DICDI	reviewed	Probable ATP-citrate synthase (EC 2.3.3.8) (ATP-citrate (pro-S-)-lyase) (Citrate cleavage enzyme)	acly DDB_G0278345	622	ATP-CITRATE SYNTHASE-RELATED (PTHR23118:SF21)
Lipid metabolism	Q54I98	DDB0237965	0.0496794988271151	SMT1_DICDI	reviewed	Probable cycloartenol-C-24-methyltransferase 1 (EC 2.1.1.41) (24-sterol C-methyltransferase 1) (Sterol 24-C-methyltransferase 1)	smt1 DDB_G0288907	354	STEROL 4-C-METHYLTRANSFERASE STRM-1 (PTHR44068:SF1)
oxidoreductase	Q55EK2	DDB0233032	0.000499764761793481	C524A_DICDI	reviewed	Probable cytochrome P450 524A1 (EC 1.14.-.-)	cyp524A1 DDB_G0269016	532	CYTOCHROME P450 524A1-RELATED (PTHR24286:SF0)
	Q54N72	DDB0233587	0.202493408860387	NOG1_DICDI	reviewed	Probable nucleolar GTP-binding protein 1	nog1 DDB_G0285465	674	NUCLEOLAR GTP-BINDING PROTEIN 1 (PTHR45759:SF1)
	Q869W9	DDB0230068	7.26202973425128e-07	PKS16_DICDI	reviewed	Probable polyketide synthase 16 (dipks16) (EC 2.3.1.-)	pks16 DDB_G0275069	2603	POLYKETIDE SYNTHASE (PTHR43775:SF1)
	Q8MYE8	DDB0305522	0.079591929315122	PAAF1_DICDI	reviewed	Probable proteasomal ATPase-associated factor 1	paaf1 DDB_G0277471	425	PROTEASOMAL ATPASE-ASSOCIATED FACTOR 1 (PTHR44156:SF7)
oxidoreductase	Q54UF7	DDB0238140	0.00196540061054059	LDHD_DICDI	reviewed	Putative D-lactate dehydrogenase (D-LDH) (EC 1.1.1.28)	ldhA DDB_G0281101	340	D-LACTATE DEHYDROGENASE-RELATED (PTHR43026:SF1)
oxidoreductase	Q556T4	DDB0238337	0.000908141240085578	Q556T4_DICDI	unreviewed	Uncharacterized protein	DDB0168056 DDB0217332	786	DESATURASE 1, ISOFORM A-RELATED (PTHR11351:SF31)
	Q1ZXN5	DDB0233223	0.0108727599226252	Q1ZXN5_DICDI	unreviewed	Uncharacterized protein	DDB_G0272476	124	NADH DEHYDROGENASE [UBIQUINONE] 1 ALPHA SUBCOMPLEX SUBUNIT 2 (PTHR12878:SF0)
	Q54C42	DDB0306793	0.289126462359236	Q54C42_DICDI	unreviewed	Uncharacterized protein	DDB0191845	646	TRNA (URACIL-5-)-METHYLTRANSFERASE HOMOLOG A (PTHR45904:SF2)
	Q54CD7	DDB0306783	0.00624689012948541	Q54CD7_DICDI	unreviewed	Uncharacterized protein	DDB_G0293034	313	SUBFAMILY NOT NAMED (PTHR43899:SF4)
	Q54E61	DDB0347721	0.0137717650031567	Q54E61_DICDI	unreviewed	Uncharacterized protein	DDB0184061	1008
	Q54I20	DDB0306663	0.0111720001218594	Q54I20_DICDI	unreviewed	Uncharacterized protein	DDB0188240	271	SUBFAMILY NOT NAMED (PTHR19957:SF221)
	Q54IE5	DDB0233891	0.0543193271781569	Q54IE5_DICDI	unreviewed	Uncharacterized protein	DDB0188120	304	LYSOSOMAL THIOESTERASE PPT2 (PTHR11247:SF27)
	Q54IS1	DDB0349243	0.00902289550427388	Q54IS1_DICDI	unreviewed	Uncharacterized protein	DDB0187993	314	PRO-CATHEPSIN H (PTHR12411:SF572)
	Q54J99	DDB0305920	0.0500021351822929	Q54J99_DICDI	unreviewed	Uncharacterized protein	DDB0187827	460	LP04564P (PTHR12354:SF1)
	Q54KS1	DDB0309105	0.0721360396876212	Q54KS1_DICDI	unreviewed	Uncharacterized protein	DDB0218898	530
	Q54L23	DDB0347409	0.0167912322120241	Q54L23_DICDI	unreviewed	Uncharacterized protein	DDB0187205	1673	SUBFAMILY NOT NAMED (PTHR46433:SF2)
	Q54L97	DDB0347181	0.00438425238207885	Q54L97_DICDI	unreviewed	Uncharacterized protein	DDB0187136	304
	Q54M34	DDB0305107	0.0484277552276396	Q54M34_DICDI	unreviewed	Uncharacterized protein	DDB_G0286231	88	LD23155P (PTHR23164:SF6)
	Q54N27	DDB0305760	0.00438425238207885	Q54N27_DICDI	unreviewed	Uncharacterized protein	DDB0186559	146	SUBFAMILY NOT NAMED (PTHR12483:SF76)
	Q54R89	DDB0237732	0.0264369784917461	Q54R89_DICDI	unreviewed	Uncharacterized protein	DDB0185451	154
	Q54T87	DDB0304645	0.0145565307433082	Q54T87_DICDI	unreviewed	Uncharacterized protein	DDB0204291	586	DEAD (ASP-GLU-ALA-ASP) BOX POLYPEPTIDE 43 (PTHR24031:SF594)
	Q54WK0	DDB0302376	0.0264013676655795	Q54WK0_DICDI	unreviewed	Uncharacterized protein	DDB0205936	281	SUBFAMILY NOT NAMED (PTHR11863:SF37)
	Q54XQ6	DDB0238071	0.185891020759416	Q54XQ6_DICDI	unreviewed	Uncharacterized protein	DDB0206202	435	TRNA-DIHYDROURIDINE(16/17) SYNTHASE [NAD(P)(+)]-LIKE (PTHR11082:SF5)
	Q54XR4	DDB0306885	0.0141115779539049	Q54XR4_DICDI	unreviewed	Uncharacterized protein	DDB0206195	229	REGULATOR OF MICROTUBULE DYNAMICS PROTEIN 1 (PTHR16056:SF16)
	Q550W4	DDB0305912	0.022357114791037	Q550W4_DICDI	unreviewed	Uncharacterized protein	DDB0217858	361	POTASSIUM VOLTAGE-GATED CHANNEL PROTEIN SHAB (PTHR11537:SF254)
	Q550W5	DDB0307328	0.00257152138931894	Q550W5_DICDI	unreviewed	Uncharacterized protein	DDB0217857	279	SUBFAMILY NOT NAMED (PTHR44086:SF8)
	Q553N9	DDB0308142	0.0262927791573875	Q553N9_DICDI	unreviewed	Uncharacterized protein	DDB0202604	535	STRESS-INDUCED-PHOSPHOPROTEIN 1 (PTHR22904:SF394)
	Q553T0	DDB0307261	0.000808643553330841	Q553T0_DICDI	unreviewed	Uncharacterized protein	DDB0202574	462	SUBFAMILY NOT NAMED (PTHR44068:SF6)
	Q557H6	DDB0308495	0.079591929315122	Q557H6_DICDI	unreviewed	Uncharacterized protein	DDB_G0273411 DDB_G0273555	222	ELONGATION FACTOR P (EF-P) FAMILY PROTEIN (PTHR30053:SF12)
	Q55BC8	DDB0237490	0.0420284352931556	Q55BC8_DICDI	unreviewed	Uncharacterized protein	DDB0202825	1461	MYB-BINDING PROTEIN 1A (PTHR13213:SF2)
	Q55CC7	DDB0346792	0.02742948	Q55CC7_DICDI	unreviewed	Uncharacterized protein	DDB0216745	149
	Q55D91	DDB0232386	0.09183134138132	Q55D91_DICDI	unreviewed	Uncharacterized protein	DDB0190517	755	CELL SURFACE GLYCOPROTEIN GP138-RELATED (PTHR31093:SF4)
	Q55DB9	DDB0347248	0.235483271513004	Q55DB9_DICDI	unreviewed	Uncharacterized protein	DDB0216686	115
	Q55EN7	DDB0237644	0.00032241195463348	Q55EN7_DICDI	unreviewed	Uncharacterized protein	DDB0190054	954	SUBFAMILY NOT NAMED (PTHR24093:SF128)
	Q86B07	DDB0307303	0.00234479529646162	Q86B07_DICDI	unreviewed	Uncharacterized protein	DDB0168980	564	ACYLOXYACYL HYDROLASE (PTHR15010:SF0)
	Q86HR5	DDB0307548	0.00902289550427388	Q86HR5_DICDI	unreviewed	Uncharacterized protein	DDB_G0274461	397	SUBFAMILY NOT NAMED (PTHR13343:SF4)
	Q86JB5	DDB0233965	0.0670348774464056	Q86JB5_DICDI	unreviewed	Uncharacterized protein	DDB0168319	293	SUBFAMILY NOT NAMED (PTHR12289:SF35)
	Q86KA1	DDB0307232	0.0643882340941931	Q86KA1_DICDI	unreviewed	Uncharacterized protein	DDB0167610	182	SUBFAMILY NOT NAMED (PTHR45987:SF5)
	Q5XM24	DDB0231036	0.0432724554907374	APRA_DICDI	reviewed	Autocrine proliferation repressor protein A (PhoPQ-activated pathogenicity-related protein)	aprA DDB_G0281663	494	AUTOCRINE PROLIFERATION REPRESSOR PROTEIN A (PTHR31497:SF0)
	Q54X63	DDB0237611	0.16733455692154	Q54X63_DICDI	unreviewed	Cation-transporting ATPase (EC 3.6.3.-)	DDB0218156	1158	CATION-TRANSPORTING ATPASE (PTHR45630:SF3)
	Q9GPS1	DDB0191315	0.00591476840128241	LYRM7_DICDI	reviewed	Complex III assembly factor LYRM7 (LYR motif-containing protein 7)	lyrm7 MZM1L	140
	Q9U641	DDB0191095	0.00438201099141984	CMFB_DICDI	reviewed	Conditioned medium factor receptor 1	cmfB cmfr1 DDB_G0289157	510	CONDITIONED MEDIUM FACTOR RECEPTOR 1 (PTHR42685:SF4)
Lipid metabolism	Q55DR6	DDB0191105	0.0214068707509235	FCSA_DICDI	reviewed	Fatty acyl-CoA synthetase A (EC 6.2.1.3) (Long chain fatty acyl coenzyme A-synthetase 1) (LC-FACS 1) (Long-chain-fatty-acid--CoA synthetase 1)	fcsA DDB_G0269242	667	FATTY ACYL-COA SYNTHETASE A (PTHR43272:SF12)
	Q54LB6	DDB0266829	0.12941224215144	Q54LB6_DICDI	unreviewed	Gamma-glutamylcyclotransferase (EC 4.3.2.-)	DDB0187117	322	GLUTATHIONE-SPECIFIC GAMMA-GLUTAMYLCYCLOTRANSFERASE 2-RELATED (PTHR12192:SF2)
	Q54ED4	DDB0267050	0.107294185669043	GRWD1_DICDI	reviewed	Glutamate-rich WD repeat-containing protein 1	grwd1 DDB_G0291566	482	GLUTAMATE-RICH WD REPEAT-CONTAINING PROTEIN 1 (PTHR45903:SF1)
	Q554Y4	DDB0229425	0.0715554053384284	Q554Y4_DICDI	unreviewed	GTP-binding nuclear protein Ran	ranB DDB0229425	754	GTP-BINDING NUCLEAR PROTEIN RAN (PTHR24071:SF0)
Lipid metabolism	Q54N49	DDB0231710	0.000808643553330841	INO1_DICDI	reviewed	Inositol-3-phosphate synthase (EC 5.5.1.4) (Myo-inositol 1-phosphate synthase) (IPS) (MI-1-P synthase) (MIP synthase)	ino1 DDB_G0285505	511	INOSITOL-3-PHOSPHATE SYNTHASE 1 (PTHR11510:SF5)
	Q54FN9	DDB0232412	0.00842534529583116	LYRM4_DICDI	reviewed	LYR motif-containing protein 4	lyrm4 isd11 DDB_G0290725	81	LYR MOTIF-CONTAINING PROTEIN 4 (PTHR13166:SF7)
	Q23892	DDB0215373	0.087041111515387	GLUA_DICDI	reviewed	Lysosomal beta glucosidase (EC 3.2.1.21)	gluA DDB_G0292810	821	LYSOSOMAL BETA GLUCOSIDASE (PTHR30620:SF16)
	Q54G51	DDB0231513	0.0152023872021652	Q54G51_DICDI	unreviewed	Pantothenate kinase	DDB0231513	685	PANTOTHENATE KINASE 4 (PTHR12280:SF20)
	Q55G75	DDB0232013	0.00145821792372179	Y7786_DICDI	reviewed	PH domain-containing protein DDB_G0267786	DDB_G0267786	528	PH DOMAIN-CONTAINING PROTEIN DDB_G0267786 (PTHR14392:SF8)
	P54676	DDB0219939	0.178808087045886	PI3K4_DICDI	reviewed	Phosphatidylinositol 3-kinase VPS34-like (PI3-kinase) (PI3K) (PtdIns-3-kinase) (EC 2.7.1.137)	pikE pik5 DDB_G0289601	816	PHOSPHATIDYLINOSITOL 3-KINASE CATALYTIC SUBUNIT TYPE 3 (PTHR10048:SF7)
	Q55BZ5	DDB0232076	0.12333465314541	DCD1A_DICDI	reviewed	Protein dcd1A (Acid ceramidase-like protein A)	dcd1A DDB_G0270296	441	PROTEIN DCD1A (PTHR35190:SF3)
	Q54I58	DDB0305168	0.00972340178697118	NIPSN_DICDI	reviewed	Protein NipSnap homolog	nipsnap DDB_G0288989	223	PROTEIN NIPSNAP (PTHR21017:SF17)
oxidoreductase	Q55E34	DDB0232207	0.0391146537793847	P5CR2_DICDI	reviewed	Pyrroline-5-carboxylate reductase 2 (P5C reductase 2) (P5CR 2) (EC 1.5.1.2)	pycr2 DDB_G0269410	299	PYRROLINE-5-CARBOXYLATE REDUCTASE 2 (PTHR11645:SF52)
	P54644	DDB0191195	0.0111720001218594	KRAC_DICDI	reviewed	RAC family serine/threonine-protein kinase homolog (EC 2.7.11.1)	pkbA akt dagA DDB_G0268620	444	SERINE/THREONINE-PROTEIN KINASE SGK-1 (PTHR24356:SF243)
	Q54GY8	DDB0229409	0.0385285252123232	RAB18_DICDI	reviewed	Ras-related protein Rab-18	rab18 DDB_G0289827	202	RAS-RELATED PROTEIN RAB-18 (PTHR24073:SF285)
	Q9NIV0	DDB0191180	0.0792257456285215	RHGA_DICDI	reviewed	Rhesus-like glycoprotein A (Rh50-like protein rhgA)	rhgA DDB_G0283389	527	RHESUS-LIKE GLYCOPROTEIN A-RELATED (PTHR11730:SF87)
	Q54TH9	DDB0233758	0.0361618686156543	GACY_DICDI	reviewed	Rho GTPase-activating protein gacY (GTPase activating factor for raC protein Y)	gacY DDB_G0281739	721	RHO GTPASE-ACTIVATING PROTEIN GACY (PTHR45808:SF1)
Lipid metabolism	Q54DR1	DDB0231376	0.00438201099141984	FDFT_DICDI	reviewed	Squalene synthase (SQS) (SS) (EC 2.5.1.21) (FPP:FPP farnesyltransferase) (Farnesyl-diphosphate farnesyltransferase)	fdfT DDB_G0292072	416	SQUALENE SYNTHASE (PTHR11626:SF2)
	Q54F74	DDB0230064	0.00194289590692707	Q54F74_DICDI	unreviewed	Sulfate adenylyltransferase	DDB0230064	588	SULFATE ADENYLYLTRANSFERASE (PTHR42700:SF1)
